# Supplementary material for: Poly[diaqua­(μ4-3,5-dicarb­oxyl­ato­pyra­zol-1-ido-κ6 N 1,O 5:N 2,O 3:O 3′:O 5,O 5′)lanthanum(III)]
Source: Acta Crystallogr Sect E Struct Rep Online. 2009 Jun 6;65(Pt 7):m732. doi: 10.1107/S1600536809020479 (PMC2969374; doi:10.1107/S1600536809020479)
Supplement: Supplementary file 1 [file e-65-0m732-sup1.cif]

##############################################################################
###                                                                        ###
###        Electronic paper (Acta Crystallographica Section E)             ###
###                                                                        ###
##############################################################################
#                                                                            #
# This CIF contains the data in a paper accepted for publication in Acta     #
# Crystallographica Section E. It conforms to the requirements of Notes      #
# for Authors for Section E, and has been peer reviewed under the auspices   #
# of the IUCr Commission on Journals.                                        #
#                                                                            #
# Full details of the Crystallographic Information File format               #
# are given in the paper "The Crystallographic Information File (CIF):       #
# a New Standard Archive File for Crystallography" by S. R. Hall, F. H.      #
# Allen and I. D. Brown [Acta Cryst. (1991), A47, 655-685].                  #
#                                                                            #
# The current version of the core CIF dictionary is obtainable from          #
# ftp://ftp.iucr.org/pub/cif_core.dic. The current version number is 2.4.    #
#                                                                            #
# Software is freely available for graphical display of the structure(s) in  #
# this CIF.  For information consult the CIF home page http://www.iucr.org/  #
# cif/home.html                                                              #
#                                                                            #
# This file may be used for bona fide research purposes within the           #
# scientific community so long as proper attribution is given to the journal # 
# article from which it was obtained.                                        #
#                                                                            #
##############################################################################
                                             
data_I
_audit_creation_method     SHELXL97
_chemical_name_systematic
;
Poly[diaqua(\m~4~-3,5-dicarboxylatopyrazol-1-ido-
\k^6^<i>N</i>^1^,<i>O</i>^5^:<i>N</i>^2^,<i>O</i>^3^:<i>O</i>^3'^:
<i>O</i>^5^,<i>O</i>^5'^)lanthanum(III)]
;
_chemical_name_common     ?
_chemical_formula_moiety     'C5 H5 La N2 O6'
_chemical_formula_sum     'C5 H5 La N2 O6'
_chemical_formula_iupac     '[La (C5 H N2 O4) (H2 O)2]'
_chemical_formula_weight     328.02
_chemical_melting_point     ?
_symmetry_cell_setting     orthorhombic
_symmetry_space_group_name_H-M     'P b c a'
_symmetry_space_group_name_Hall     '-P 2ac 2ab'
loop_
    _symmetry_equiv_pos_as_xyz
    'x, y, z'
    '-x+1/2, -y, z+1/2'
    '-x, y+1/2, -z+1/2'
    'x+1/2, -y+1/2, -z'
    '-x, -y, -z'
    'x-1/2, y, -z-1/2'
    'x, -y-1/2, z-1/2'
    '-x-1/2, y-1/2, z'
_cell_length_a     12.5712(8)
_cell_length_b     8.4350(6)
_cell_length_c     16.0070(10)
_cell_angle_alpha     90.00
_cell_angle_beta     90.00
_cell_angle_gamma     90.00
_cell_volume     1697.35(19)
_cell_formula_units_Z     8
_cell_measurement_reflns_used     3962
_cell_measurement_theta_min     2.54
_cell_measurement_theta_max     27.8
_cell_measurement_temperature     293(2)
_exptl_crystal_description     block
_exptl_crystal_colour     colourless
_exptl_crystal_size_max     0.32
_exptl_crystal_size_mid     0.24
_exptl_crystal_size_min     0.20
_exptl_crystal_density_diffrn     2.567
_exptl_crystal_density_meas     ?
_exptl_crystal_density_method     'not measured'
_exptl_crystal_F_000     1232
_exptl_absorpt_coefficient_mu     5.041
_exptl_absorpt_correction_type     multi-scan
_exptl_absorpt_process_details     '(SADABS; Sheldrick, 1996)'
_exptl_absorpt_correction_T_min     0.239
_exptl_absorpt_correction_T_max     0.365
_exptl_special_details
;
;
_diffrn_ambient_temperature     293(2)
_diffrn_radiation_type     MoK\a
_diffrn_radiation_wavelength     0.71073
_diffrn_radiation_source     'fine-focus sealed tube'
_diffrn_radiation_monochromator     graphite
_diffrn_measurement_device_type     'Bruker APEXII CCD'
_diffrn_measurement_method     '\f and \w'
_diffrn_detector_area_resol_mean     ?
_diffrn_reflns_number     8554
_diffrn_reflns_av_R_equivalents     0.0232
_diffrn_reflns_av_sigmaI/netI     0.0164
_diffrn_reflns_theta_min     3.02
_diffrn_reflns_theta_max     25.03
_diffrn_reflns_theta_full     25.03
_diffrn_measured_fraction_theta_max     0.999
_diffrn_measured_fraction_theta_full     0.999
_diffrn_reflns_limit_h_min     -14
_diffrn_reflns_limit_h_max     13
_diffrn_reflns_limit_k_min     -10
_diffrn_reflns_limit_k_max     10
_diffrn_reflns_limit_l_min     -19
_diffrn_reflns_limit_l_max     15
_diffrn_standards_number     ?
_diffrn_standards_interval_count     ?
_diffrn_standards_interval_time     ?
_diffrn_standards_decay_%     ?
_refine_special_details
;
Refinement of <i>F</i>^2^ against ALL reflections. The weighted <i>R</i>-factor
<i>wR</i> and goodness of fit <i>S</i> are based on <i>F</i>^2^, conventional
<i>R</i>-factors <i>R</i> are based on <i>F</i>, with <i>F</i> set to zero for
negative <i>F</i>^2^. The threshold expression of <i>F</i>^2^ >
\s(<i>F</i>^2^) is used only for calculating <i>R</i>-factors(gt) <i>etc</i>.
and is not relevant to the choice of reflections for refinement.
<i>R</i>-factors based on <i>F</i>^2^ are statistically about twice as large
as those based on <i>F</i>, and <i>R</i>- factors based on ALL data will be
even larger.
;
_reflns_number_total     1496
_reflns_number_gt     1316
_reflns_threshold_expression     I>2\s(I)
_refine_ls_structure_factor_coef     Fsqd
_refine_ls_matrix_type     full
_refine_ls_R_factor_all     0.0194
_refine_ls_R_factor_gt     0.0162
_refine_ls_wR_factor_gt     0.0396
_refine_ls_wR_factor_ref     0.0406
_refine_ls_goodness_of_fit_ref     1.059
_refine_ls_restrained_S_all     1.059
_refine_ls_number_reflns     1496
_refine_ls_number_parameters     128
_refine_ls_number_restraints     0
_refine_ls_hydrogen_treatment     constr
_refine_ls_weighting_scheme     calc
_refine_ls_weighting_details
       'calc w = 1/[\s^2^(Fo^2^)+(0.0185P)^2^+2.3502P] where P=(Fo^2^+2Fc^2^)/3'
_atom_sites_solution_hydrogens     geom
_atom_sites_solution_primary     direct
_atom_sites_solution_secondary     difmap
_refine_ls_shift/su_max     0.003
_refine_ls_shift/su_mean     0.000
_refine_diff_density_max     0.515
_refine_diff_density_min     -0.502
_refine_ls_extinction_method     'SHELXL97 (Sheldrick, 2008)'
_refine_ls_extinction_coef     0.00271(13)
_refine_ls_extinction_expression
                                  'Fc^*^=kFc[1+0.001xFc^2^\l^3^/sin(2\q)]^-1/4^'
loop_
    _atom_type_symbol
    _atom_type_description
    _atom_type_scat_dispersion_real
    _atom_type_scat_dispersion_imag
    _atom_type_scat_source
    'C' 'C' 0.0033 0.0016
                         'International Tables Vol C Tables 4.2.6.8 and 6.1.1.4'
    'H' 'H' 0.0000 0.0000
                         'International Tables Vol C Tables 4.2.6.8 and 6.1.1.4'
    'N' 'N' 0.0061 0.0033
                         'International Tables Vol C Tables 4.2.6.8 and 6.1.1.4'
    'O' 'O' 0.0106 0.0060
                         'International Tables Vol C Tables 4.2.6.8 and 6.1.1.4'
    'La' 'La' -0.2871 2.4523
                         'International Tables Vol C Tables 4.2.6.8 and 6.1.1.4'
_computing_data_collection     'APEX2 (Bruker, 2007)'
_computing_cell_refinement     'SAINT-Plus (Bruker, 2007)'
_computing_data_reduction     'SAINT-Plus (Bruker, 2007)'
_computing_structure_solution     'SHELXS97 (Sheldrick, 2008)'
_computing_structure_refinement     'SHELXL97 (Sheldrick, 2008)'
_computing_molecular_graphics     'SHELXTL (Sheldrick, 2008)'
_computing_publication_material     'SHELXTL (Sheldrick, 2008)'
loop_
    _atom_site_type_symbol
    _atom_site_label
    _atom_site_fract_x
    _atom_site_fract_y
    _atom_site_fract_z
    _atom_site_U_iso_or_equiv
    _atom_site_adp_type
    _atom_site_calc_flag
    _atom_site_refinement_flags
    _atom_site_occupancy
    _atom_site_disorder_assembly
    _atom_site_disorder_group
    La La1 0.968426(12) 0.009678(17) 0.662201(9) 0.01104(9) Uani d . 1 . .
    O O1 0.80247(17) 0.1816(2) 0.67873(12) 0.0212(5) Uani d . 1 . .
    O O2 0.68279(17) 0.3455(3) 0.62560(14) 0.0274(5) Uani d . 1 . .
    O O3 0.9060(2) 0.5049(2) 0.31256(13) 0.0222(5) Uani d . 1 . .
    O O4 0.98606(16) 0.2761(2) 0.29004(12) 0.0170(4) Uani d . 1 . .
    O O5 1.0936(2) 0.2221(3) 0.60343(15) 0.0325(6) Uani d . 1 . .
    H H5A 1.0942 0.1442 0.6371 0.049 Uiso d R 1 . .
    H H5B 1.0973 0.3066 0.6322 0.049 Uiso d R 1 . .
    O O6 1.15184(19) -0.0151(2) 0.73037(16) 0.0338(6) Uani d . 1 . .
    H H6A 1.1780 -0.1047 0.7434 0.051 Uiso d R 1 . .
    H H6B 1.1851 0.0664 0.7475 0.051 Uiso d R 1 . .
    N N1 0.89277(19) 0.1436(3) 0.52362(14) 0.0162(5) Uani d . 1 . .
    N N2 0.93750(19) 0.1715(3) 0.44839(14) 0.0165(5) Uani d . 1 . .
    C C1 0.7644(2) 0.2632(3) 0.61947(19) 0.0153(6) Uani d . 1 . .
    C C2 0.8238(2) 0.2624(3) 0.53938(17) 0.0155(6) Uani d . 1 . .
    C C3 0.8237(2) 0.3719(3) 0.47460(18) 0.0190(7) Uani d . 1 . .
    H H3 0.7841 0.4646 0.4698 0.023 Uiso calc R 1 . .
    C C4 0.8967(2) 0.3099(3) 0.41903(17) 0.0160(6) Uani d . 1 . .
    C C5 0.9322(2) 0.3675(3) 0.33671(17) 0.0154(6) Uani d . 1 . .
loop_
    _atom_site_aniso_label
    _atom_site_aniso_U_11
    _atom_site_aniso_U_22
    _atom_site_aniso_U_33
    _atom_site_aniso_U_12
    _atom_site_aniso_U_13
    _atom_site_aniso_U_23
    La1 0.01164(12) 0.01181(12) 0.00967(12) 0.00021(6) 0.00036(6) -0.00053(6)
    O1 0.0230(12) 0.0285(11) 0.0122(11) 0.0074(9) 0.0021(9) 0.0032(9)
    O2 0.0223(12) 0.0311(12) 0.0287(13) 0.0141(10) 0.0086(10) 0.0075(10)
    O3 0.0358(13) 0.0158(11) 0.0150(10) 0.0056(9) 0.0055(10) 0.0026(8)
    O4 0.0217(11) 0.0158(10) 0.0134(11) 0.0024(8) 0.0033(8) -0.0008(8)
    O5 0.0410(15) 0.0214(11) 0.0351(13) -0.0112(11) 0.0097(12) -0.0019(10)
    O6 0.0253(13) 0.0264(12) 0.0496(16) -0.0030(10) -0.0187(12) 0.0042(10)
    N1 0.0190(13) 0.0176(12) 0.0120(12) 0.0019(10) 0.0034(10) 0.0015(9)
    N2 0.0201(13) 0.0186(12) 0.0108(12) 0.0022(10) 0.0041(10) 0.0027(10)
    C1 0.0151(16) 0.0149(14) 0.0159(15) -0.0019(12) 0.0012(11) -0.0016(11)
    C2 0.0159(15) 0.0169(14) 0.0137(15) 0.0016(12) 0.0000(12) 0.0006(11)
    C3 0.0235(17) 0.0163(14) 0.0173(16) 0.0060(12) 0.0011(12) 0.0011(12)
    C4 0.0190(16) 0.0153(13) 0.0137(15) 0.0014(12) 0.0004(12) 0.0016(11)
    C5 0.0159(15) 0.0153(14) 0.0149(16) -0.0021(11) -0.0020(11) 0.0005(12)
_geom_special_details
;
All e.s.d.'s (except the e.s.d. in the dihedral angle between two l.s. planes)
are estimated using the full covariance matrix. The cell e.s.d.'s are taken
into account individually in the estimation of e.s.d.'s in distances, angles
and torsion angles; correlations between e.s.d.'s in cell parameters are only
used when they are defined by crystal symmetry. An approximate (isotropic)
treatment of cell e.s.d.'s is used for estimating e.s.d.'s involving l.s.
planes.
;
loop_
    _geom_bond_atom_site_label_1
    _geom_bond_atom_site_label_2
    _geom_bond_site_symmetry_2
    _geom_bond_distance
    _geom_bond_publ_flag
    La1 O2 8_755 2.424(2) ?
    La1 O3 7_566 2.535(2) ?
    La1 O1 . 2.554(2) ?
    La1 O6 . 2.559(2) ?
    La1 O5 . 2.564(2) ?
    La1 O4 5_756 2.5929(19) ?
    La1 N2 5_756 2.620(2) ?
    La1 N1 . 2.665(2) ?
    La1 O4 7_566 2.7388(19) ?
    La1 C5 7_566 3.014(3) ?
    La1 H5A . 1.9874 ?
    O1 C1 . 1.266(4) ?
    O2 C1 . 1.242(3) ?
    O2 La1 8_765 2.424(2) ?
    O3 C5 . 1.266(3) ?
    O3 La1 7_565 2.535(2) ?
    O4 C5 . 1.269(3) ?
    O4 La1 5_756 2.5929(19) ?
    O4 La1 7_565 2.7388(19) ?
    O5 H5A . 0.8500 ?
    O5 H5B . 0.8500 ?
    O6 H6A . 0.8500 ?
    O6 H6B . 0.8499 ?
    N1 C2 . 1.349(4) ?
    N1 N2 . 1.350(3) ?
    N2 C4 . 1.360(4) ?
    N2 La1 5_756 2.620(2) ?
    C1 C2 . 1.483(4) ?
    C2 C3 . 1.389(4) ?
    C3 C4 . 1.380(4) ?
    C3 H3 . 0.9300 ?
    C4 C5 . 1.474(4) ?
    C5 La1 7_565 3.014(3) ?
loop_
    _geom_angle_atom_site_label_1
    _geom_angle_atom_site_label_2
    _geom_angle_atom_site_label_3
    _geom_angle_site_symmetry_1
    _geom_angle_site_symmetry_3
    _geom_angle
    _geom_angle_publ_flag
    O2 La1 O3 8_755 7_566 87.64(7) ?
    O2 La1 O1 8_755 . 73.08(8) ?
    O3 La1 O1 7_566 . 71.11(7) ?
    O2 La1 O6 8_755 . 139.71(7) ?
    O3 La1 O6 7_566 . 82.55(8) ?
    O1 La1 O6 . . 137.56(7) ?
    O2 La1 O5 8_755 . 142.39(7) ?
    O3 La1 O5 7_566 . 124.93(7) ?
    O1 La1 O5 . . 98.20(7) ?
    O6 La1 O5 . . 70.16(8) ?
    O2 La1 O4 8_755 5_756 73.32(7) ?
    O3 La1 O4 7_566 5_756 75.12(6) ?
    O1 La1 O4 . 5_756 132.65(6) ?
    O6 La1 O4 . 5_756 66.39(6) ?
    O5 La1 O4 . 5_756 128.50(7) ?
    O2 La1 N2 8_755 5_756 81.81(8) ?
    O3 La1 N2 7_566 5_756 138.85(7) ?
    O1 La1 N2 . 5_756 140.31(7) ?
    O6 La1 N2 . 5_756 80.43(8) ?
    O5 La1 N2 . 5_756 83.25(7) ?
    O4 La1 N2 5_756 5_756 63.74(7) ?
    O2 La1 N1 8_755 . 76.18(7) ?
    O3 La1 N1 7_566 . 134.47(7) ?
    O1 La1 N1 . . 63.52(7) ?
    O6 La1 N1 . . 135.32(8) ?
    O5 La1 N1 . . 67.51(8) ?
    O4 La1 N1 5_756 . 135.91(6) ?
    N2 La1 N1 5_756 . 81.13(7) ?
    O2 La1 O4 8_755 7_566 128.39(7) ?
    O3 La1 O4 7_566 7_566 49.28(6) ?
    O1 La1 O4 . 7_566 67.31(6) ?
    O6 La1 O4 . 7_566 70.28(7) ?
    O5 La1 O4 . 7_566 76.32(6) ?
    O4 La1 O4 5_756 7_566 112.04(2) ?
    N2 La1 O4 5_756 7_566 148.53(7) ?
    N1 La1 O4 . 7_566 111.79(6) ?
    O2 La1 C5 8_755 7_566 107.57(8) ?
    O3 La1 C5 7_566 7_566 24.47(7) ?
    O1 La1 C5 . 7_566 65.50(7) ?
    O6 La1 C5 . 7_566 76.66(8) ?
    O5 La1 C5 . 7_566 101.11(7) ?
    O4 La1 C5 5_756 7_566 94.58(7) ?
    N2 La1 C5 5_756 7_566 153.48(8) ?
    N1 La1 C5 . 7_566 124.88(7) ?
    O4 La1 C5 7_566 7_566 24.90(7) ?
    O2 La1 H5A 8_755 . 154.3 ?
    O3 La1 H5A 7_566 . 117.8 ?
    O1 La1 H5A . . 110.3 ?
    O6 La1 H5A . . 54.3 ?
    O5 La1 H5A . . 15.9 ?
    O4 La1 H5A 5_756 . 114.5 ?
    N2 La1 H5A 5_756 . 80.6 ?
    N1 La1 H5A . . 82.7 ?
    O4 La1 H5A 7_566 . 73.1 ?
    C5 La1 H5A 7_566 . 96.4 ?
    C1 O1 La1 . . 122.68(18) ?
    C1 O2 La1 . 8_765 170.3(2) ?
    C5 O3 La1 . 7_565 99.48(17) ?
    C5 O4 La1 . 5_756 120.58(17) ?
    C5 O4 La1 . 7_565 89.78(16) ?
    La1 O4 La1 5_756 7_565 148.37(8) ?
    La1 O5 H5B . . 114.9 ?
    H5A O5 H5B . . 107.7 ?
    La1 O6 H6A . . 121.7 ?
    La1 O6 H6B . . 120.9 ?
    H6A O6 H6B . . 116.7 ?
    C2 N1 N2 . . 107.8(2) ?
    C2 N1 La1 . . 112.86(17) ?
    N2 N1 La1 . . 131.91(17) ?
    N1 N2 C4 . . 107.5(2) ?
    N1 N2 La1 . 5_756 133.56(17) ?
    C4 N2 La1 . 5_756 115.97(17) ?
    O2 C1 O1 . . 123.8(3) ?
    O2 C1 C2 . . 119.1(3) ?
    O1 C1 C2 . . 117.0(2) ?
    N1 C2 C3 . . 110.8(3) ?
    N1 C2 C1 . . 119.2(2) ?
    C3 C2 C1 . . 129.9(3) ?
    C4 C3 C2 . . 103.2(2) ?
    C4 C3 H3 . . 128.4 ?
    C2 C3 H3 . . 128.4 ?
    N2 C4 C3 . . 110.7(2) ?
    N2 C4 C5 . . 118.5(2) ?
    C3 C4 C5 . . 130.8(3) ?
    O3 C5 O4 . . 121.0(3) ?
    O3 C5 C4 . . 119.7(3) ?
    O4 C5 C4 . . 119.2(2) ?
    O3 C5 La1 . 7_565 56.04(14) ?
    O4 C5 La1 . 7_565 65.32(14) ?
    C4 C5 La1 . 7_565 171.1(2) ?
loop_
    _geom_torsion_atom_site_label_1
    _geom_torsion_atom_site_label_2
    _geom_torsion_atom_site_label_3
    _geom_torsion_atom_site_label_4
    _geom_torsion_site_symmetry_1
    _geom_torsion_site_symmetry_2
    _geom_torsion_site_symmetry_3
    _geom_torsion_site_symmetry_4
    _geom_torsion
    _geom_torsion_publ_flag
    O2 La1 O1 C1 8_755 . . . -89.3(2) ?
    O3 La1 O1 C1 7_566 . . . 177.3(2) ?
    O6 La1 O1 C1 . . . . 122.6(2) ?
    O5 La1 O1 C1 . . . . 53.1(2) ?
    O4 La1 O1 C1 5_756 . . . -135.8(2) ?
    N2 La1 O1 C1 5_756 . . . -36.2(3) ?
    N1 La1 O1 C1 . . . . -6.6(2) ?
    O4 La1 O1 C1 7_566 . . . 124.5(2) ?
    C5 La1 O1 C1 7_566 . . . 151.7(2) ?
    O2 La1 N1 C2 8_755 . . . 93.7(2) ?
    O3 La1 N1 C2 7_566 . . . 21.3(2) ?
    O1 La1 N1 C2 . . . . 15.99(18) ?
    O6 La1 N1 C2 . . . . -115.99(19) ?
    O5 La1 N1 C2 . . . . -96.26(19) ?
    O4 La1 N1 C2 5_756 . . . 141.00(17) ?
    N2 La1 N1 C2 5_756 . . . 177.4(2) ?
    O4 La1 N1 C2 7_566 . . . -32.5(2) ?
    C5 La1 N1 C2 7_566 . . . -8.2(2) ?
    O2 La1 N1 N2 8_755 . . . -120.8(2) ?
    O3 La1 N1 N2 7_566 . . . 166.70(19) ?
    O1 La1 N1 N2 . . . . 161.4(2) ?
    O6 La1 N1 N2 . . . . 29.5(3) ?
    O5 La1 N1 N2 . . . . 49.2(2) ?
    O4 La1 N1 N2 5_756 . . . -73.6(2) ?
    N2 La1 N1 N2 5_756 . . . -37.1(2) ?
    O4 La1 N1 N2 7_566 . . . 113.0(2) ?
    C5 La1 N1 N2 7_566 . . . 137.2(2) ?
    C2 N1 N2 C4 . . . . 1.1(3) ?
    La1 N1 N2 C4 . . . . -145.6(2) ?
    C2 N1 N2 La1 . . . 5_756 -157.9(2) ?
    La1 N1 N2 La1 . . . 5_756 55.4(3) ?
    La1 O1 C1 O2 . . . . 178.7(2) ?
    La1 O1 C1 C2 . . . . -3.1(3) ?
    N2 N1 C2 C3 . . . . -0.9(3) ?
    La1 N1 C2 C3 . . . . 152.7(2) ?
    N2 N1 C2 C1 . . . . -178.8(2) ?
    La1 N1 C2 C1 . . . . -25.2(3) ?
    O2 C1 C2 N1 . . . . -161.5(3) ?
    O1 C1 C2 N1 . . . . 20.3(4) ?
    O2 C1 C2 C3 . . . . 21.1(5) ?
    O1 C1 C2 C3 . . . . -157.2(3) ?
    N1 C2 C3 C4 . . . . 0.4(3) ?
    C1 C2 C3 C4 . . . . 178.0(3) ?
    N1 N2 C4 C3 . . . . -0.9(3) ?
    La1 N2 C4 C3 5_756 . . . 162.30(19) ?
    N1 N2 C4 C5 . . . . -179.6(2) ?
    La1 N2 C4 C5 5_756 . . . -16.4(3) ?
    C2 C3 C4 N2 . . . . 0.3(3) ?
    C2 C3 C4 C5 . . . . 178.8(3) ?
    La1 O3 C5 O4 7_565 . . . 7.1(3) ?
    La1 O3 C5 C4 7_565 . . . -170.7(2) ?
    La1 O4 C5 O3 5_756 . . . -177.2(2) ?
    La1 O4 C5 O3 7_565 . . . -6.5(3) ?
    La1 O4 C5 C4 5_756 . . . 0.7(3) ?
    La1 O4 C5 C4 7_565 . . . 171.4(2) ?
    La1 O4 C5 La1 5_756 . . 7_565 -170.65(16) ?
    N2 C4 C5 O3 . . . . -171.1(3) ?
    C3 C4 C5 O3 . . . . 10.5(5) ?
    N2 C4 C5 O4 . . . . 11.0(4) ?
    C3 C4 C5 O4 . . . . -167.4(3) ?
loop_
    _geom_hbond_atom_site_label_D
    _geom_hbond_atom_site_label_H
    _geom_hbond_atom_site_label_A
    _geom_hbond_site_symmetry_A
    _geom_hbond_distance_DH
    _geom_hbond_distance_HA
    _geom_hbond_distance_DA
    _geom_hbond_angle_DHA
    O5 H5A O6 . 0.85 2.14 2.944(3) 159
    O5 H5B O3 5_766 0.85 1.82 2.667(3) 174
    O6 H6A O1 3_746 0.85 2.20 2.999(3) 155
    O6 H6B O1 6_657 0.85 2.12 2.908(3) 153
data_global
_journal_date_recd_electronic     2009-05-25
_journal_date_accepted     2009-05-29
_journal_name_full     'Acta Crystallographica, Section E'
_journal_year     2009
_journal_volume     65
_journal_issue      7
_journal_page_first     m732
_journal_page_last     m732
_journal_paper_category     QM
_journal_coeditor_code     RZ2328
_publ_contact_author_name     'Dr Jun Xia'
_publ_contact_author_address
;
College of Materials Science and Engineering
Tianjin Polytechnic University
Tianjin 300160
People's Republic of China
;
_publ_contact_author_email     sumwindy@mail.nankai.edu.cn
_publ_contact_author_fax     ?
_publ_contact_author_phone     '86-22-24528055'
_publ_section_title
;\
Poly[diaqua(\m~4~-3,5-dicarboxylatopyrazol-1-ido-\k^6^<i>N</i>^1^,\
<i>O</i>^5^:<i>N</i>^2^,<i>O</i>^3^:<i>O</i>^3'^:<i>O</i>^5^,<i>O</i>^5'^)\
lanthanum(III)]
;
loop_
    _publ_author_name
    _publ_author_address
    'Xia, Jun'
;
College of Materials Science and Engineering
Tianjin Polytechnic University
Tianjin 300160
People's Republic of China
;
    'Wei, Jun-Fu'
;
College of Materials Science and Engineering
Tianjin Polytechnic University
Tianjin 300160
People's Republic of China
;
