# Supplementary material for: Poly[diaqua­(μ4-3,5-dicarb­oxyl­ato­pyra­zol-1-ido-κ6 N 1,O 5:N 2,O 3:O 3′:O 5,O 5′)lanthanum(III)]
Source: Acta Crystallogr Sect E Struct Rep Online. 2009 Jun 6;65(Pt 7):m732. doi: 10.1107/S1600536809020479 (PMC2969374; doi:10.1107/S1600536809020479)
Supplement: Supplementary file 2 [file e-65-0m732-Isup2.hkl]

# 
# h,k,l, Fc-squared, Fo-squared, sigma(Fo-squared) and status flag 
# 
data_I
_shelx_title ' 60527C in Pbca' 
_shelx_refln_list_code          4 
_shelx_F_calc_maximum      380.56 
_exptl_crystal_F_000      1232.00 
_reflns_d_resolution_high  0.8400 
 
loop_ 
 _symmetry_equiv_pos_as_xyz 
 'x, y, z' 
 '-x+1/2, -y, z+1/2' 
 '-x, y+1/2, -z+1/2' 
 'x+1/2, -y+1/2, -z' 
 '-x, -y, -z' 
 'x-1/2, y, -z-1/2' 
 'x, -y-1/2, z-1/2' 
 '-x-1/2, y-1/2, z' 
 
_cell_length_a    12.5712 
_cell_length_b     8.4350 
_cell_length_c    16.0070 
_cell_angle_alpha  90.000 
_cell_angle_beta   90.000 
_cell_angle_gamma  90.000 
 
_shelx_F_squared_multiplier     1.000 
 
loop_ 
 _refln_index_h 
 _refln_index_k 
 _refln_index_l 
 _refln_F_squared_calc 
 _refln_F_squared_meas 
 _refln_F_squared_sigma 
 _refln_observed_status 
   2   0   0   137498.75   139639.47   7091.30 o 
   4   0   0    21971.22    22782.10    563.71 o 
   6   0   0    12176.47    12738.40    345.29 o 
   8   0   0     3649.08     3695.73    153.87 o 
  10   0   0     1641.48     1644.03    112.60 o 
  12   0   0    10625.46    10233.13    340.14 o 
  14   0   0    33759.08    32128.50    867.35 o 
   2   1   0    22038.34    22596.71    382.59 o 
   4   1   0       82.00      141.74     60.40 o 
   6   1   0     6737.37     7054.01    150.37 o 
   8   1   0      344.04      191.31     39.78 o 
  10   1   0      516.33      542.33     57.73 o 
  12   1   0      181.29      115.68     57.90 o 
  14   1   0       54.95       77.76     71.90 o 
   0   2   0    42882.90    41797.65    696.33 o 
   2   2   0   116611.06   113691.07   1532.17 o 
   4   2   0    31739.21    31039.42    538.65 o 
   6   2   0    13950.25    13415.44    258.46 o 
   8   2   0      113.96      111.25     59.45 o 
  10   2   0    16121.26    15710.71    319.54 o 
  12   2   0    23049.70    22412.75    442.11 o 
  14   2   0    17931.09    17833.05    454.04 o 
   2   3   0     2364.22     2671.88     45.76 o 
   4   3   0     7341.90     7689.11    107.40 o 
   6   3   0       15.90      -19.99     31.38 o 
   8   3   0      990.75     1164.63     66.92 o 
  10   3   0      271.35      268.89     56.59 o 
  12   3   0      141.11      148.63     68.09 o 
  14   3   0       20.30      -44.29     74.56 o 
   0   4   0   136631.11   130810.00   2157.03 o 
   2   4   0    88671.66    85791.70   1006.77 o 
   4   4   0    42373.59    40757.94    491.67 o 
   6   4   0     9211.05     9000.76    153.01 o 
   8   4   0     2005.37     1953.84    119.54 o 
  10   4   0     7051.61     7119.54    308.19 o 
  12   4   0    10992.50    11366.60    330.36 o 
   2   5   0       24.90       72.86     14.63 o 
   4   5   0      241.73      373.13     49.54 o 
   6   5   0     6721.29     6904.24    128.60 o 
   8   5   0    11828.18    11684.49    199.06 o 
  10   5   0     4747.05     5115.47    199.06 o 
  12   5   0     1455.44     1484.99    131.84 o 
   0   6   0    96937.03    94686.13   1580.93 o 
   2   6   0    47740.93    46765.21    566.67 o 
   4   6   0    10740.12    10574.37    212.73 o 
   6   6   0     4141.20     4014.72     94.22 o 
   8   6   0      909.74      954.40    137.23 o 
  10   6   0     2864.40     2668.66    116.90 o 
  12   6   0    13049.51    12931.86    305.81 o 
   2   7   0     2223.17     2130.34     58.81 o 
   4   7   0     6578.45     6545.03    111.89 o 
   6   7   0     4955.10     4919.35    113.06 o 
   8   7   0     3605.41     3898.08    137.30 o 
  10   7   0     4338.57     4266.32    156.76 o 
   0   8   0    49911.03    46435.21    811.87 o 
   2   8   0    25177.35    24590.78    323.25 o 
   4   8   0    11848.57    12000.06    180.54 o 
   6   8   0     3529.14     3458.47    215.24 o 
   8   8   0       18.75       14.37     64.74 o 
   2   9   0     2481.33     2451.30     73.38 o 
   4   9   0     3206.13     3338.49     89.38 o 
   6   9   0     5573.84     5442.56    169.57 o 
   0  10   0    15042.70    15009.19    321.10 o 
   1   1   1    51017.29    54954.44    438.60 o 
   2   1   1    29399.71    31251.28    274.85 o 
   3   1   1    25634.71    26026.92    273.26 o 
   4   1   1    68898.21    68637.85    649.46 o 
   5   1   1     9355.63     9553.08    173.06 o 
   6   1   1    78104.22    75644.16    796.85 o 
   7   1   1      685.39      749.56     33.68 o 
   8   1   1    33764.61    33154.68    419.23 o 
   9   1   1      741.15      762.97     41.44 o 
  10   1   1    29280.28    28417.98    372.00 o 
  11   1   1     4774.80     4695.78    101.23 o 
  12   1   1    20672.08    19368.00    275.90 o 
  13   1   1     8058.50     7735.98    162.93 o 
  14   1   1     2134.55     2028.45     84.01 o 
   0   2   1     9353.68     8887.57     97.96 o 
   1   2   1     1731.87     1689.86     16.69 o 
   2   2   1     4891.47     4770.05     44.88 o 
   3   2   1     1767.21     1980.94     24.76 o 
   4   2   1      902.24     1091.81     77.96 o 
   5   2   1     2195.74     2538.75     44.40 o 
   6   2   1      113.31      113.05     20.29 o 
   7   2   1      141.41      195.34     26.56 o 
   8   2   1        2.91       -8.13     26.73 o 
   9   2   1      759.63      838.24     51.23 o 
  10   2   1      111.70      211.97     52.51 o 
  11   2   1      391.07      412.05     65.30 o 
  12   2   1      342.01      331.44     58.77 o 
  13   2   1      204.38      217.08     51.47 o 
  14   2   1       81.91       95.10     55.42 o 
   1   3   1    15569.23    15233.33    116.83 o 
   2   3   1     3011.18     2664.15     34.92 o 
   3   3   1    26587.24    25777.04    206.69 o 
   4   3   1    76814.31    76368.94    630.40 o 
   5   3   1    11672.13    11599.10    125.38 o 
   6   3   1    36773.05    36707.62    404.13 o 
   7   3   1     3391.29     3537.39     74.27 o 
   8   3   1    31117.75    31396.07    402.40 o 
   9   3   1     1003.16     1127.08     97.80 o 
  10   3   1    30598.11    30466.71    398.71 o 
  11   3   1     4509.48     4602.83    103.56 o 
  12   3   1    10753.04    10723.91    179.55 o 
  13   3   1     4241.07     4129.39    109.43 o 
  14   3   1     3041.73     2899.15    124.97 o 
   0   4   1       14.82       72.13     10.50 o 
   1   4   1      737.21      904.65     21.43 o 
   2   4   1     1910.20     1889.63     27.49 o 
   3   4   1      661.73      726.55     20.09 o 
   4   4   1     2245.10     2321.33     35.69 o 
   5   4   1       82.76       71.63     15.82 o 
   6   4   1      207.64      208.22     21.18 o 
   7   4   1      463.71      504.87     26.88 o 
   8   4   1       70.96       46.93     23.77 o 
   9   4   1      680.15      655.15     45.49 o 
  10   4   1     1716.68     1782.09     64.91 o 
  11   4   1      577.78      544.41     49.46 o 
  12   4   1      592.58      530.99     54.72 o 
  13   4   1     1258.41     1310.40     73.61 o 
   1   5   1    21954.28    21466.23    190.81 o 
   2   5   1     9030.00     8759.36     81.02 o 
   3   5   1    11148.71    10942.75     98.48 o 
   4   5   1    24977.12    24609.68    204.12 o 
   5   5   1     6498.71     6164.16     96.23 o 
   6   5   1    39324.20    38916.46    362.94 o 
   7   5   1       92.00       93.05     23.03 o 
   8   5   1    26014.80    26270.98    308.52 o 
   9   5   1     2438.00     2419.44     63.55 o 
  10   5   1    22801.32    22890.57    345.25 o 
  11   5   1     2803.60     2722.36     92.65 o 
  12   5   1    15807.65    16041.17    245.95 o 
   0   6   1     8426.32     8331.57    123.43 o 
   1   6   1       12.07       11.72     15.10 o 
   2   6   1     6430.09     6301.04     75.96 o 
   3   6   1       11.57       27.99     16.43 o 
   4   6   1     4477.57     4319.66     57.44 o 
   5   6   1     1114.24     1188.67     33.53 o 
   6   6   1     1716.23     1736.75     40.59 o 
   7   6   1     6245.39     6047.58    115.09 o 
   8   6   1       67.54       89.53     32.75 o 
   9   6   1      732.14      861.59     53.88 o 
  10   6   1       87.24       69.37     46.14 o 
  11   6   1      100.38      102.37     51.41 o 
   1   7   1    12465.39    12174.60    122.83 o 
   2   7   1     8126.27     8243.10     90.85 o 
   3   7   1     6398.01     6448.02     77.25 o 
   4   7   1    17380.89    17119.39    165.31 o 
   5   7   1     3948.26     3952.25     59.64 o 
   6   7   1    21711.21    21524.06    218.18 o 
   7   7   1      559.82      655.48     61.23 o 
   8   7   1    12224.20    12318.68    208.66 o 
   9   7   1       61.04       55.39     45.20 o 
  10   7   1     9787.01    10109.90    177.10 o 
   0   8   1     2505.19     2612.22     77.67 o 
   1   8   1      807.28      865.50     31.74 o 
   2   8   1     3117.18     2943.69     52.02 o 
   3   8   1     2503.49     2436.64     48.19 o 
   4   8   1     3529.94     3407.08     58.06 o 
   5   8   1     2299.68     2179.78     47.32 o 
   6   8   1      122.30      128.01     33.30 o 
   7   8   1      611.89      711.65     47.10 o 
   8   8   1        6.58      -10.47     46.12 o 
   9   8   1     1317.66     1230.52     69.36 o 
   1   9   1     3675.25     3544.98     71.80 o 
   2   9   1     2005.70     2066.32     47.91 o 
   3   9   1     5586.59     5663.47     80.09 o 
   4   9   1    12881.28    12824.99    139.63 o 
   5   9   1      642.16      674.59     43.84 o 
   6   9   1    12102.05    12259.47    161.20 o 
   0  10   1     6439.67     6341.44    128.96 o 
   1  10   1      119.96       96.12     32.75 o 
   1   0   2    10244.87    10960.20    148.06 o 
   2   0   2    38084.18    38752.58    912.10 o 
   3   0   2     2821.85     2986.46    145.42 o 
   4   0   2    27286.77    29036.72    398.07 o 
   5   0   2    41084.68    40279.33    549.93 o 
   6   0   2    11021.43    10790.84    165.76 o 
   7   0   2   103415.16   101310.72   1643.39 o 
   8   0   2      458.73      554.62     50.62 o 
   9   0   2    52801.34    51280.83    897.07 o 
  10   0   2     1987.78     2080.92     90.84 o 
  11   0   2    28906.33    28430.46   1107.80 o 
  12   0   2     4409.59     4518.24    146.25 o 
  13   0   2     7337.53     6586.96    393.39 o 
  14   0   2     1500.16     1520.85    134.95 o 
   1   1   2      209.33      237.71      6.34 o 
   2   1   2     4256.70     3982.78     43.35 o 
   3   1   2     1046.19     1219.86     40.94 o 
   4   1   2       85.06      112.51     11.82 o 
   5   1   2       26.30       14.07     10.55 o 
   6   1   2     1350.74     1284.53     29.07 o 
   7   1   2      434.28      418.16     20.86 o 
   8   1   2      327.27      358.13     22.04 o 
   9   1   2      929.26      934.50     43.55 o 
  10   1   2      832.87      822.02     44.92 o 
  11   1   2      216.39      215.91     41.25 o 
  12   1   2        1.77       -0.34     39.66 o 
  13   1   2       42.92        7.75     47.81 o 
  14   1   2       35.42       17.00     51.45 o 
   0   2   2    80835.54    86420.33    987.12 o 
   1   2   2       50.63       90.52     11.74 o 
   2   2   2    17113.05    17184.49    122.74 o 
   3   2   2    73206.91    74019.84    748.95 o 
   4   2   2       82.57      184.58      9.89 o 
   5   2   2    68850.95    67570.79    643.29 o 
   6   2   2      517.05      464.49     30.99 o 
   7   2   2    50937.83    49731.57    483.26 o 
   8   2   2      304.17      370.84     26.80 o 
   9   2   2    46396.62    45345.45    566.51 o 
  10   2   2     3073.91     3061.09     77.58 o 
  11   2   2    26892.36    26198.13    352.56 o 
  12   2   2     2203.91     2111.39     75.11 o 
  13   2   2     6526.17     6452.76    133.63 o 
  14   2   2     6155.21     6014.19    136.63 o 
   1   3   2      750.80      645.04     10.54 o 
   2   3   2        7.35       -1.87      5.62 o 
   3   3   2     9866.95    10151.23     77.23 o 
   4   3   2        9.94       10.95      8.98 o 
   5   3   2      581.03      564.60     16.68 o 
   6   3   2      179.49      201.53     20.99 o 
   7   3   2     2111.90     2217.37     57.98 o 
   8   3   2      628.75      555.23     37.70 o 
   9   3   2        3.09       -2.57     30.86 o 
  10   3   2        2.90      -24.93     34.29 o 
  11   3   2      509.03      557.98     50.15 o 
  12   3   2       41.17       82.46     47.70 o 
  13   3   2      971.76     1023.20     72.01 o 
  14   3   2        0.18      -29.26     58.84 o 
   0   4   2    52360.57    53090.92    626.84 o 
   1   4   2     1151.98     1027.74     19.18 o 
   2   4   2    24405.20    24753.04    186.66 o 
   3   4   2    11117.98    10481.94     81.64 o 
   4   4   2     3325.23     3196.76     41.09 o 
   5   4   2    51176.25    50406.68    424.34 o 
   6   4   2     3279.80     3215.15     48.33 o 
   7   4   2    48661.01    48955.66    445.63 o 
   8   4   2      528.34      544.88     40.53 o 
   9   4   2    41958.98    41447.35    526.18 o 
  10   4   2      815.87      850.82     51.60 o 
  11   4   2    11507.58    11863.66    189.26 o 
  12   4   2     2408.41     2489.95     83.98 o 
  13   4   2     3782.32     3877.61    107.71 o 
   1   5   2    12675.58    13153.75    114.35 o 
   2   5   2     2341.86     2436.37     33.27 o 
   3   5   2     1130.84     1018.85     21.94 o 
   4   5   2     2570.53     2611.84     39.19 o 
   5   5   2      946.70      835.56     24.59 o 
   6   5   2      223.65      221.88     20.99 o 
   7   5   2      510.08      583.50     34.48 o 
   8   5   2     1122.10     1229.36     45.58 o 
   9   5   2      993.90      974.82     62.95 o 
  10   5   2     1076.22     1053.10     50.74 o 
  11   5   2      283.27      234.08     48.05 o 
  12   5   2      564.10      692.19     62.29 o 
   0   6   2    15214.14    14928.98    199.51 o 
   1   6   2     1346.29     1240.88     29.88 o 
   2   6   2     4072.72     3987.11     52.60 o 
   3   6   2     9049.49     8842.32     92.93 o 
   4   6   2     2670.25     2762.07     44.78 o 
   5   6   2    20079.06    19963.80    199.06 o 
   6   6   2     2396.98     2444.04     47.94 o 
   7   6   2    39642.82    38961.04    441.05 o 
   8   6   2      141.18      188.77     34.33 o 
   9   6   2    21055.89    21763.98    268.94 o 
  10   6   2     1114.63     1117.70     64.09 o 
  11   6   2    17009.27    17386.59    433.75 o 
   1   7   2     4969.90     4772.95     62.76 o 
   2   7   2      492.24      457.34     24.45 o 
   3   7   2     5897.05     5741.95     71.80 o 
   4   7   2      395.43      395.54     25.39 o 
   5   7   2     2837.63     2739.71     53.40 o 
   6   7   2     1165.48     1105.26     42.09 o 
   7   7   2      258.66      275.57     36.62 o 
   8   7   2     2247.90     2153.09     87.49 o 
   9   7   2      122.21      107.88     47.11 o 
  10   7   2      409.18      521.49     58.82 o 
   0   8   2     7593.01     7466.90    125.19 o 
   1   8   2      875.41      961.35     43.49 o 
   2   8   2    10005.08    10146.10    110.98 o 
   3   8   2     5627.66     5581.83     75.14 o 
   4   8   2     2205.13     2287.49     47.42 o 
   5   8   2    15460.87    15614.91    231.86 o 
   6   8   2       28.97       52.75     32.45 o 
   7   8   2    14430.84    14674.04    181.31 o 
   8   8   2       73.77       93.31     48.94 o 
   1   9   2     6631.75     6292.14     84.22 o 
   2   9   2       53.38       60.34     27.64 o 
   3   9   2     4917.29     4749.86     72.92 o 
   4   9   2     1905.33     1934.47     57.28 o 
   5   9   2      780.86      758.44     45.48 o 
   6   9   2      978.49      991.04     50.91 o 
   1   1   3   109022.73   118730.56   1333.64 o 
   2   1   3     4897.03     5210.38     49.28 o 
   3   1   3    54129.42    54413.18    475.62 o 
   4   1   3     2574.24     2543.27     53.74 o 
   5   1   3    77951.31    79361.66    911.09 o 
   6   1   3       36.77       20.68     13.74 o 
   7   1   3     5633.94     5772.81    108.00 o 
   8   1   3     2419.41     2324.28     46.14 o 
   9   1   3     5743.82     6089.19    132.52 o 
  10   1   3      176.35      205.31     28.71 o 
  11   1   3    14625.41    14250.58    212.00 o 
  12   1   3      143.26       92.17     42.43 o 
  13   1   3    26050.34    24630.06    342.66 o 
  14   1   3       68.03      -13.65     51.26 o 
   0   2   3        2.16      -11.86      7.91 o 
   1   2   3        3.75       -8.39      5.60 o 
   2   2   3       88.74       34.55      6.42 o 
   3   2   3     4023.70     3939.13     35.93 o 
   4   2   3     2643.12     2798.33     32.86 o 
   5   2   3       24.98       31.86     12.87 o 
   6   2   3      556.68      577.85     28.63 o 
   7   2   3     3373.63     3510.44     58.46 o 
   8   2   3      847.54      855.87     34.29 o 
   9   2   3      907.70      943.14     40.07 o 
  10   2   3      127.62       42.15     33.72 o 
  11   2   3      756.02      822.11     53.58 o 
  12   2   3        0.33      -14.04     41.79 o 
  13   2   3      190.75      125.09     50.83 o 
  14   2   3      128.00       85.84     68.30 o 
   1   3   3   114539.36   115907.54    872.26 o 
   2   3   3      213.35      197.59      9.13 o 
   3   3   3   118296.22   119842.95   1464.35 o 
   4   3   3      871.69      765.72     28.66 o 
   5   3   3    13598.79    12888.15    127.89 o 
   6   3   3     1440.99     1554.58     38.03 o 
   7   3   3     4448.92     4383.93     72.64 o 
   8   3   3     2234.71     2277.83     62.46 o 
   9   3   3     2401.48     2531.36     81.97 o 
  10   3   3      440.99      434.64     42.86 o 
  11   3   3    20985.85    20604.26    288.93 o 
  12   3   3      500.83      491.15     53.92 o 
  13   3   3    14762.74    14360.01    237.27 o 
  14   3   3       36.68       46.14     72.29 o 
   0   4   3     1751.17     1702.06     30.41 o 
   1   4   3      551.54      514.95     11.03 o 
   2   4   3       12.27       18.62      7.79 o 
   3   4   3     7281.53     7533.18     61.23 o 
   4   4   3     1752.89     1852.57     24.38 o 
   5   4   3     4919.31     4982.20     46.77 o 
   6   4   3     1698.17     1758.16     27.60 o 
   7   4   3     2272.30     2280.86     65.37 o 
   8   4   3      498.50      506.73     32.63 o 
   9   4   3     3789.88     3817.81    112.33 o 
  10   4   3      583.73      613.70     65.44 o 
  11   4   3      700.57      748.40     54.71 o 
  12   4   3       11.69       20.47     48.86 o 
  13   4   3      881.38      868.55     76.18 o 
   1   5   3    60215.81    58268.18    474.65 o 
   2   5   3       18.92       16.78     12.57 o 
   3   5   3    32342.01    31408.13    270.84 o 
   4   5   3       44.32      118.47     23.48 o 
   5   5   3    20476.59    20590.20    197.62 o 
   6   5   3       74.83      120.11     23.69 o 
   7   5   3     1168.66     1136.54     50.37 o 
   8   5   3      941.11     1035.30     44.67 o 
   9   5   3     2708.58     2692.70     83.10 o 
  10   5   3      335.47      345.37     41.47 o 
  11   5   3     9991.10     9946.26    226.56 o 
  12   5   3        2.28       -7.80     60.54 o 
   0   6   3       91.27       79.97     26.00 o 
   1   6   3     1357.96     1274.73     31.38 o 
   2   6   3       37.78       54.47     16.37 o 
   3   6   3     3928.52     3604.05     50.75 o 
   4   6   3      772.64      811.39     28.21 o 
   5   6   3     4309.60     4184.96     61.80 o 
   6   6   3      268.74      358.21     30.09 o 
   7   6   3     4946.52     4923.90     80.75 o 
   8   6   3        0.13        8.25     31.74 o 
   9   6   3     1992.16     2086.00     63.79 o 
  10   6   3       17.08       16.08     45.33 o 
  11   6   3     2277.66     2311.06     79.20 o 
   1   7   3    31621.61    29899.09    267.27 o 
   2   7   3     1358.56     1358.61     43.09 o 
   3   7   3    27138.58    26496.50    240.87 o 
   4   7   3       43.14       65.17     23.13 o 
   5   7   3    23788.70    23512.10    255.77 o 
   6   7   3      363.78      438.24     45.15 o 
   7   7   3     2787.62     2881.56     72.04 o 
   8   7   3      545.39      632.51     59.70 o 
   9   7   3     1524.94     1577.09     68.77 o 
  10   7   3       86.50      120.37     61.63 o 
   0   8   3      182.06      198.03     34.53 o 
   1   8   3      235.67      245.26     25.34 o 
   2   8   3       24.35       52.59     23.65 o 
   3   8   3     1711.07     1687.17     50.03 o 
   4   8   3      337.21      326.50     33.57 o 
   5   8   3     6226.58     6138.49     96.17 o 
   6   8   3      368.71      359.56     38.50 o 
   7   8   3     5340.33     5218.19    119.64 o 
   8   8   3      295.81      237.62     53.09 o 
   1   9   3    18880.46    19206.50    189.73 o 
   2   9   3       48.51       49.47     27.81 o 
   3   9   3    13071.93    13293.60    166.51 o 
   4   9   3       32.22       49.94     35.41 o 
   5   9   3     4743.07     4775.47     90.19 o 
   6   9   3      124.98      130.02     41.22 o 
   0   0   4    57479.97    56686.86   1081.48 o 
   1   0   4     4883.91     5647.82    151.41 o 
   2   0   4    31964.33    31280.73    658.05 o 
   3   0   4    14131.19    14580.86    156.48 o 
   4   0   4    27755.59    28138.24    299.53 o 
   5   0   4    54278.89    54249.21    735.00 o 
   6   0   4      172.84      191.18     27.34 o 
   7   0   4    55545.13    53863.54    737.44 o 
   8   0   4      586.41      647.30     42.93 o 
   9   0   4    26419.62    25561.98    503.35 o 
  10   0   4     1462.09     1372.66     86.93 o 
  11   0   4    22261.25    21529.67    330.51 o 
  12   0   4     6828.28     6930.69    299.00 o 
  13   0   4     3033.28     3088.93    131.91 o 
  14   0   4     9061.26     9011.36    351.91 o 
   1   1   4      172.09      295.12      9.28 o 
   2   1   4    11108.69    11244.64     97.06 o 
   3   1   4     1090.93     1147.93     21.38 o 
   4   1   4      416.29      601.42     16.53 o 
   5   1   4       99.15      137.45     11.47 o 
   6   1   4      221.78      191.36     16.11 o 
   7   1   4     1269.98     1277.46     31.63 o 
   8   1   4       36.73       75.71     17.98 o 
   9   1   4      193.27      200.06     23.95 o 
  10   1   4     1129.27     1185.20     38.27 o 
  11   1   4      240.09      217.51     34.32 o 
  12   1   4     1127.62     1084.16     56.69 o 
  13   1   4      507.68      442.33     54.85 o 
  14   1   4        1.08      -31.49     64.02 o 
   0   2   4    14033.94    14263.69    153.66 o 
   1   2   4       80.51      192.03     10.88 o 
   2   2   4    63025.87    65152.93    496.42 o 
   3   2   4     6296.46     5653.33     48.28 o 
   4   2   4    31293.67    31819.28    236.16 o 
   5   2   4    42205.35    41937.68    309.56 o 
   6   2   4     8103.86     8128.16     74.36 o 
   7   2   4    62802.29    62119.71    598.31 o 
   8   2   4       92.93      122.26     20.67 o 
   9   2   4    50479.22    50642.24    498.16 o 
  10   2   4     1908.71     2127.64     59.24 o 
  11   2   4    18692.64    18287.93    227.28 o 
  12   2   4     8013.44     7956.10    146.71 o 
  13   2   4     6608.43     6906.14    167.08 o 
  14   2   4     7959.35     7782.13    181.75 o 
   1   3   4     5589.51     5934.72     50.44 o 
   2   3   4      199.11      197.12      8.95 o 
   3   3   4     2551.56     2490.90     26.58 o 
   4   3   4     4636.08     4842.73     45.26 o 
   5   3   4     3021.38     3178.35     34.89 o 
   6   3   4      805.19      915.54     26.85 o 
   7   3   4      593.90      658.02     22.31 o 
   8   3   4     1016.53     1112.72     34.06 o 
   9   3   4       23.33        9.42     22.41 o 
  10   3   4      113.78       83.60     29.40 o 
  11   3   4        2.08       36.17     41.34 o 
  12   3   4      490.45      465.02     62.62 o 
  13   3   4      218.30      199.79     83.08 o 
   0   4   4    28553.35    27842.73    269.11 o 
   1   4   4       17.17       42.58     11.64 o 
   2   4   4    23774.24    23777.21    171.48 o 
   3   4   4    16818.49    16772.61    124.72 o 
   4   4   4    11707.41    11214.32     91.59 o 
   5   4   4    36431.98    35608.02    255.35 o 
   6   4   4       13.55       29.20     14.47 o 
   7   4   4    25025.70    25084.21    206.84 o 
   8   4   4      314.39      369.01     22.53 o 
   9   4   4    26708.45    26919.79    256.87 o 
  10   4   4     1445.89     1424.89     55.37 o 
  11   4   4    14369.31    14183.90    184.38 o 
  12   4   4     5317.58     5213.88    126.70 o 
  13   4   4     2404.31     2606.07     75.58 o 
   1   5   4      947.27      905.36     19.34 o 
   2   5   4      793.30      790.13     20.49 o 
   3   5   4     4467.65     4615.43     46.88 o 
   4   5   4       23.93       25.82     13.56 o 
   5   5   4       16.25       24.66     16.32 o 
   6   5   4     2076.00     2183.14     40.31 o 
   7   5   4       72.38       89.50     22.86 o 
   8   5   4      816.05      861.27     49.30 o 
   9   5   4        0.56        1.58     31.76 o 
  10   5   4     1152.65     1073.19     49.45 o 
  11   5   4     1273.29     1278.10     55.54 o 
  12   5   4      782.29      804.16     61.61 o 
   0   6   4    16770.94    16024.64    213.00 o 
   1   6   4     2423.19     2566.65     41.13 o 
   2   6   4    15218.23    15153.58    154.59 o 
   3   6   4     6076.37     6029.56     75.72 o 
   4   6   4     9713.73     9649.23    108.55 o 
   5   6   4    22835.89    21969.70    237.29 o 
   6   6   4     5335.54     5401.09     83.19 o 
   7   6   4    33738.58    33480.40    350.56 o 
   8   6   4      571.44      581.48     42.44 o 
   9   6   4    17607.28    17518.42    255.13 o 
  10   6   4      644.34      691.63     47.40 o 
  11   6   4    11348.23    11785.88    170.63 o 
   1   7   4    12024.18    11644.88    119.09 o 
   2   7   4      420.40      363.58     23.65 o 
   3   7   4     2985.52     2923.15     52.97 o 
   4   7   4     1459.00     1467.30     49.57 o 
   5   7   4     1441.17     1516.88     53.15 o 
   6   7   4     1861.46     1879.90     50.93 o 
   7   7   4      196.16      180.35     35.83 o 
   8   7   4     1834.96     1764.51     60.35 o 
   9   7   4      114.00      106.52     47.57 o 
  10   7   4     1035.98     1106.39     71.71 o 
   0   8   4     7607.10     7370.05    124.95 o 
   1   8   4       68.15       66.12     23.74 o 
   2   8   4     9591.55     9218.43    104.06 o 
   3   8   4     2010.39     2122.24     67.05 o 
   4   8   4     8353.97     8369.08    116.03 o 
   5   8   4     9792.98    10040.29    133.95 o 
   6   8   4       86.16       90.45     38.34 o 
   7   8   4    15480.98    15895.49    212.54 o 
   8   8   4       14.56       29.64     42.48 o 
   1   9   4     2392.53     2500.45     52.96 o 
   2   9   4        7.49       -1.74     32.41 o 
   3   9   4     4804.96     4697.42    102.12 o 
   4   9   4     2684.36     2760.87     96.48 o 
   5   9   4     1722.60     1670.69     62.35 o 
   1   1   5    10334.26    10121.44     91.19 o 
   2   1   5    37274.89    38864.29    321.42 o 
   3   1   5     8632.27     8794.31     86.07 o 
   4   1   5    45005.02    45178.77    349.50 o 
   5   1   5     5582.91     5587.55     53.98 o 
   6   1   5    73584.86    73362.45    600.75 o 
   7   1   5     1596.25     1602.50     50.63 o 
   8   1   5    61785.75    60523.11    475.31 o 
   9   1   5      233.30      292.83     46.32 o 
  10   1   5    28450.29    27915.16    314.42 o 
  11   1   5     3892.87     3834.52     70.71 o 
  12   1   5    10750.58    10682.60    172.46 o 
  13   1   5     3294.88     3384.97    254.14 o 
  14   1   5     2399.49     2487.03     81.97 o 
   0   2   5     1376.69     1182.56     25.04 o 
   1   2   5     4587.16     4839.07     43.10 o 
   2   2   5     5186.67     5111.40     47.60 o 
   3   2   5      531.26      528.46     16.19 o 
   4   2   5     1925.47     2040.02     30.84 o 
   5   2   5       53.33       57.06     10.87 o 
   6   2   5      244.88      210.53     15.38 o 
   7   2   5      104.12      135.04     16.56 o 
   8   2   5      637.60      676.76     23.97 o 
   9   2   5      134.34      150.81     19.97 o 
  10   2   5     1228.91     1267.08     34.14 o 
  11   2   5      858.09      808.47     33.93 o 
  12   2   5      396.11      352.47     34.25 o 
  13   2   5      151.60      151.11     41.78 o 
  14   2   5      170.69       87.95     51.70 o 
   1   3   5    13271.19    12890.55    106.73 o 
   2   3   5    15026.50    14646.62    114.63 o 
   3   3   5    10091.52    10035.62     78.39 o 
   4   3   5    38830.32    38670.23    286.57 o 
   5   3   5    11271.52    11590.99    100.97 o 
   6   3   5    25402.12    25320.03    205.94 o 
   7   3   5     2486.79     2477.99     36.87 o 
   8   3   5    47480.59    47881.04    401.96 o 
   9   3   5     3476.64     3557.72     56.97 o 
  10   3   5    40481.83    40193.60    368.94 o 
  11   3   5     1629.34     1645.96     56.05 o 
  12   3   5    15842.65    15932.22    205.38 o 
  13   3   5     1279.93     1329.67     59.68 o 
   0   4   5     3781.60     3713.82     53.31 o 
   1   4   5     2275.94     2490.07     30.05 o 
   2   4   5     3156.65     3087.78     32.35 o 
   3   4   5       54.18       49.93     10.18 o 
   4   4   5      845.07      918.37     18.21 o 
   5   4   5      728.47      743.82     19.41 o 
   6   4   5     1063.03     1136.80     24.29 o 
   7   4   5     1498.99     1526.46     38.55 o 
   8   4   5      829.11      897.46     50.06 o 
   9   4   5     2030.80     2103.74     45.18 o 
  10   4   5      100.23      115.82     28.25 o 
  11   4   5        1.80      -14.23     29.90 o 
  12   4   5      435.91      474.07     44.35 o 
  13   4   5        0.74       -7.66     43.90 o 
   1   5   5     4331.57     4463.74     49.13 o 
   2   5   5    15765.48    15641.44    125.48 o 
   3   5   5     1811.91     1794.36     29.17 o 
   4   5   5    18624.34    18168.33    145.49 o 
   5   5   5     5284.58     5335.44     58.98 o 
   6   5   5    37608.56    37739.13    326.21 o 
   7   5   5       95.25      118.78     22.44 o 
   8   5   5    39402.36    39804.14    411.34 o 
   9   5   5      984.80     1098.79     48.23 o 
  10   5   5    17970.20    18511.06    259.30 o 
  11   5   5     2315.63     2425.24     70.84 o 
  12   5   5     9124.99     9262.58    264.00 o 
   0   6   5     9277.66     8865.83    131.61 o 
   1   6   5     1265.96     1273.35     32.72 o 
   2   6   5     2237.43     2264.30     43.40 o 
   3   6   5      818.78      803.53     28.26 o 
   4   6   5     1410.76     1362.44     43.60 o 
   5   6   5      449.38      440.93     30.28 o 
   6   6   5     2899.70     2840.96     60.63 o 
   7   6   5      259.01      337.26     35.15 o 
   8   6   5      122.24       88.63     33.59 o 
   9   6   5       39.32       34.75     36.66 o 
  10   6   5      298.20      308.05     44.52 o 
  11   6   5       13.23       26.50     44.28 o 
   1   7   5     6821.56     6769.73     85.95 o 
   2   7   5     7340.02     7520.87    107.56 o 
   3   7   5     6065.61     6074.69     88.95 o 
   4   7   5    19018.99    19055.77    213.13 o 
   5   7   5     1332.58     1274.63     43.72 o 
   6   7   5    25040.93    24948.64    299.25 o 
   7   7   5     1140.09     1083.91     51.25 o 
   8   7   5    21208.59    21273.42    266.60 o 
   9   7   5        1.48        8.86     47.16 o 
   0   8   5     7824.24     7603.28    128.45 o 
   1   8   5      159.43      144.24     27.06 o 
   2   8   5     7779.38     7631.41    107.75 o 
   3   8   5      329.83      375.49     34.25 o 
   4   8   5     4565.87     4486.25    115.38 o 
   5   8   5      209.02      267.19     39.42 o 
   6   8   5      402.96      430.45     43.66 o 
   7   8   5     2153.94     2208.12     95.66 o 
   8   8   5        8.26       -8.05     42.79 o 
   1   9   5      585.85      642.29     38.62 o 
   2   9   5     2792.20     2804.03     68.65 o 
   3   9   5     1544.74     1578.04     59.63 o 
   4   9   5     8657.22     8729.75    186.05 o 
   5   9   5     1424.77     1399.08     65.21 o 
   0   0   6   144828.73   141146.38   7504.64 o 
   1   0   6     6193.90     6567.04    161.84 o 
   2   0   6    86987.59    84575.24   1591.66 o 
   3   0   6      396.46      482.51     26.13 o 
   4   0   6    57491.03    57608.32    852.30 o 
   5   0   6     4634.69     5011.17    138.90 o 
   6   0   6    10675.40    10835.90    144.88 o 
   7   0   6     7943.34     7833.91    113.93 o 
   8   0   6     1650.13     1751.85     49.32 o 
   9   0   6     3594.08     3562.44    129.51 o 
  10   0   6     3979.31     4016.57    120.41 o 
  11   0   6       39.11       48.78     38.76 o 
  12   0   6    19881.57    20227.63    387.49 o 
  13   0   6      528.05      461.51     57.48 o 
  14   0   6    22141.99    21790.76    434.05 o 
   1   1   6     3830.32     3533.96     38.55 o 
   2   1   6     3136.72     3342.53     37.58 o 
   3   1   6     8487.33     9450.71    111.22 o 
   4   1   6       26.12       54.36      9.20 o 
   5   1   6      224.86      177.32     12.08 o 
   6   1   6     1276.68     1213.38     25.60 o 
   7   1   6        0.22       10.37     14.48 o 
   8   1   6        4.76       21.74     15.97 o 
   9   1   6      469.38      496.53     23.74 o 
  10   1   6       28.05       51.01     22.64 o 
  11   1   6      425.73      395.33     31.82 o 
  12   1   6      223.97      210.38     34.75 o 
  13   1   6      753.17      713.57     46.24 o 
  14   1   6       14.93       28.92     49.61 o 
   0   2   6   124490.25   128910.47   1478.04 o 
   1   2   6     2860.95     2937.93     36.62 o 
   2   2   6   118666.85   121529.79   1936.30 o 
   3   2   6     5521.88     5523.47     52.50 o 
   4   2   6    36448.65    36008.32    282.03 o 
   5   2   6      254.45      280.53     13.74 o 
   6   2   6     1438.37     1408.93     26.55 o 
   7   2   6      828.97      822.80     24.11 o 
   8   2   6       30.80       76.09     21.92 o 
   9   2   6       12.53       72.49     21.03 o 
  10   2   6     4194.27     4320.10     86.87 o 
  11   2   6      616.68      661.70     33.06 o 
  12   2   6    13764.76    13504.12    161.35 o 
  13   2   6      459.45      484.07     47.65 o 
   1   3   6     1100.69     1130.98     25.47 o 
   2   3   6      432.73      473.77     13.95 o 
   3   3   6     1615.11     1785.38     25.70 o 
   4   3   6     1947.45     1935.59     28.94 o 
   5   3   6      322.30      354.81     16.08 o 
   6   3   6     1980.95     1949.61     31.95 o 
   7   3   6       80.67      123.46     17.61 o 
   8   3   6     1758.39     1659.04     37.37 o 
   9   3   6     1849.08     1790.33     52.44 o 
  10   3   6     1324.13     1356.16     38.93 o 
  11   3   6        5.73       10.50     25.59 o 
  12   3   6      403.52      455.77     38.07 o 
  13   3   6      205.20      113.49     47.57 o 
   0   4   6    47562.35    46730.04    568.71 o 
   1   4   6       83.19       79.07     11.61 o 
   2   4   6    64060.19    65058.15    476.23 o 
   3   4   6     1886.72     1931.37     28.66 o 
   4   4   6    38506.90    38223.68    287.23 o 
   5   4   6     3638.67     3850.39     44.00 o 
   6   4   6     7328.63     7328.60     77.43 o 
   7   4   6       67.84       60.13     22.05 o 
   8   4   6        1.43      115.76     55.42 o 
   9   4   6     4420.56     4442.33     65.41 o 
  10   4   6     4743.53     4947.05     73.30 o 
  11   4   6     1194.53     1211.39     47.39 o 
  12   4   6    14399.33    14558.06    174.66 o 
   1   5   6     1551.70     1512.79     27.60 o 
   2   5   6       73.69       48.81     13.87 o 
   3   5   6       19.18       16.87     13.53 o 
   4   5   6     3962.54     3806.05     47.05 o 
   5   5   6      299.75      285.07     20.42 o 
   6   5   6     3036.13     3128.59     48.21 o 
   7   5   6       39.75       33.38     20.31 o 
   8   5   6     3533.71     3777.02     85.53 o 
   9   5   6      908.65      915.63     40.62 o 
  10   5   6     2549.46     2533.17     69.27 o 
  11   5   6       13.43       12.30     41.72 o 
  12   5   6     1205.88     1271.34     93.92 o 
   0   6   6    57884.39    56358.88    789.14 o 
   1   6   6     1034.59     1029.92     33.12 o 
   2   6   6    37441.25    36929.04    345.61 o 
   3   6   6     2377.81     2283.10     50.41 o 
   4   6   6    21753.46    22025.59    237.58 o 
   5   6   6       90.36      113.99     33.85 o 
   6   6   6     3075.21     3235.73     74.17 o 
   7   6   6     2747.66     2661.90     83.75 o 
   8   6   6      151.64      182.22     51.27 o 
   9   6   6        7.29       19.41     37.02 o 
  10   6   6     1910.07     1998.69     66.50 o 
  11   6   6        3.28       10.65     44.44 o 
   1   7   6      240.16      277.24     28.70 o 
   2   7   6      131.17      141.05     26.70 o 
   3   7   6      211.62      213.79     28.78 o 
   4   7   6     1184.57     1243.92     72.38 o 
   5   7   6       35.01       45.50     31.22 o 
   6   7   6     7016.26     7024.20    147.50 o 
   7   7   6        8.60       19.60     35.71 o 
   8   7   6     5070.80     5212.02    112.25 o 
   9   7   6      359.33      373.26     60.17 o 
   0   8   6    35689.32    34970.13    518.11 o 
   1   8   6      416.52      433.67     42.96 o 
   2   8   6    28579.51    28450.27    305.48 o 
   3   8   6        4.47       16.08     33.03 o 
   4   8   6     8334.36     8332.57    130.02 o 
   5   8   6      405.76      454.61     65.68 o 
   6   8   6     1112.34     1170.86     64.34 o 
   7   8   6      435.07      415.08     48.90 o 
   1   9   6       61.30       37.06     39.76 o 
   2   9   6     2056.09     2050.05     65.06 o 
   3   9   6      159.71      113.91     42.65 o 
   4   9   6     5692.99     5838.01    111.65 o 
   1   1   7    46515.02    45693.91    373.57 o 
   2   1   7    32141.39    32430.28    269.02 o 
   3   1   7    31767.67    31865.92    249.83 o 
   4   1   7    26821.87    27048.09    228.33 o 
   5   1   7     8801.02     9080.57     82.12 o 
   6   1   7    30417.04    30308.86    242.85 o 
   7   1   7      639.24      682.48     35.45 o 
   8   1   7    26404.17    26247.25    246.53 o 
   9   1   7       10.90        6.90     20.17 o 
  10   1   7    20386.97    20554.13    220.30 o 
  11   1   7     3719.16     3795.77     69.98 o 
  12   1   7    10092.25    10209.95    132.26 o 
  13   1   7    12559.83    12475.16    157.13 o 
   0   2   7    11533.82    12223.81    137.80 o 
   1   2   7      551.23      510.42     13.77 o 
   2   2   7      529.10      611.40     23.89 o 
   3   2   7      563.56      634.62     15.67 o 
   4   2   7      160.38      158.30     13.63 o 
   5   2   7      213.74      203.13     13.79 o 
   6   2   7     1443.43     1367.91     36.71 o 
   7   2   7      291.18      327.52     19.27 o 
   8   2   7      441.43      438.71     34.62 o 
   9   2   7     1178.19     1152.75     34.22 o 
  10   2   7      102.42      110.98     25.25 o 
  11   2   7     1526.64     1566.18     48.22 o 
  12   2   7       93.24       77.00     33.05 o 
  13   2   7      291.96      236.74     39.62 o 
   1   3   7    29445.85    29636.94    222.94 o 
   2   3   7     9053.83     9200.45     78.04 o 
   3   3   7    34035.93    34433.88    271.74 o 
   4   3   7    26611.48    26784.26    228.14 o 
   5   3   7     5265.88     5143.49     61.69 o 
   6   3   7    25226.46    24480.99    246.63 o 
   7   3   7       42.74       75.66     23.28 o 
   8   3   7    34361.50    33880.55    312.20 o 
   9   3   7     2097.25     2105.37     70.61 o 
  10   3   7    15879.84    15931.87    165.74 o 
  11   3   7     6683.27     6833.74     98.98 o 
  12   3   7     5853.29     5689.79     92.14 o 
  13   3   7     6235.54     6633.07    116.90 o 
   0   4   7     1322.35     1374.25     33.74 o 
   1   4   7       29.11       22.48     11.86 o 
   2   4   7     6481.91     6459.19     61.46 o 
   3   4   7       42.52       44.41     13.36 o 
   4   4   7      160.48      158.72     15.71 o 
   5   4   7     1765.67     1764.73     36.04 o 
   6   4   7       23.87       31.22     17.39 o 
   7   4   7     2664.04     2476.04     43.01 o 
   8   4   7       69.19       62.06     21.49 o 
   9   4   7      560.10      618.60     31.19 o 
  10   4   7      774.11      775.10     35.36 o 
  11   4   7       45.16       61.92     30.64 o 
  12   4   7      282.13      266.31     43.19 o 
   1   5   7    31367.96    31556.48    254.18 o 
   2   5   7     8113.17     8180.58     78.85 o 
   3   5   7    19814.35    19916.65    177.99 o 
   4   5   7    14161.99    14119.94    133.35 o 
   5   5   7     5953.62     5941.88    115.55 o 
   6   5   7    19446.89    19765.45    181.61 o 
   7   5   7      741.43      732.21     40.36 o 
   8   5   7    14867.91    15120.61    161.65 o 
   9   5   7       98.69      122.71     32.84 o 
  10   5   7    16812.01    17140.79    200.13 o 
  11   5   7     1854.11     1930.01     67.82 o 
   0   6   7      418.74      440.57     39.31 o 
   1   6   7      378.11      391.99     26.92 o 
   2   6   7     1607.99     1624.30     46.82 o 
   3   6   7     1774.28     1691.95     51.10 o 
   4   6   7     5132.09     4941.73     85.99 o 
   5   6   7     2566.28     2614.24     63.64 o 
   6   6   7     1305.71     1338.09     53.79 o 
   7   6   7     3150.70     3270.62     66.25 o 
   8   6   7      257.83      261.55     35.34 o 
   9   6   7     1006.72     1060.18     50.26 o 
  10   6   7      863.62      931.76     55.73 o 
   1   7   7    11022.68    10629.41    132.04 o 
   2   7   7     6409.43     6270.55    101.35 o 
   3   7   7     7012.24     7005.17    111.72 o 
   4   7   7    10373.67    10440.78    162.87 o 
   5   7   7     2648.13     2903.81     80.72 o 
   6   7   7    10903.94    11135.47    159.18 o 
   7   7   7       39.77       46.34     37.23 o 
   8   7   7    13147.55    13560.17    190.17 o 
   9   7   7      179.16      185.72     47.52 o 
   0   8   7     8006.34     7552.43    153.16 o 
   1   8   7        0.94       21.04     32.57 o 
   2   8   7     2617.55     2615.44     94.31 o 
   3   8   7      432.98      530.30     43.47 o 
   4   8   7      435.22      430.56     41.97 o 
   5   8   7     1867.57     1874.64     64.19 o 
   6   8   7      813.12      835.05     54.49 o 
   7   8   7      909.99      923.88     57.08 o 
   1   9   7     9766.62     9873.99    170.36 o 
   2   9   7     4303.87     4445.37     97.48 o 
   3   9   7     8836.37     8804.93    142.54 o 
   0   0   8    14141.47    15690.37    295.02 o 
   1   0   8    13898.77    14410.70    205.52 o 
   2   0   8    22636.79    23314.11    278.42 o 
   3   0   8    40767.30    41849.23    486.82 o 
   4   0   8     4653.17     4560.81     60.91 o 
   5   0   8    34044.00    33847.65    578.82 o 
   6   0   8       22.61       36.73     24.65 o 
   7   0   8    48466.82    47972.93    755.42 o 
   8   0   8      629.69      575.94     42.33 o 
   9   0   8    43341.02    42688.01    593.20 o 
  10   0   8        3.56       58.58     36.66 o 
  11   0   8    36119.38    35503.09    525.05 o 
  12   0   8     1663.43     1594.95    120.09 o 
  13   0   8    13283.52    13369.97    236.67 o 
   1   1   8     1497.60     1537.03     26.05 o 
   2   1   8     5663.50     5687.44     80.94 o 
   3   1   8       66.75       62.98     11.53 o 
   4   1   8        2.93        5.99     11.57 o 
   5   1   8     1621.41     1661.66     46.87 o 
   6   1   8     1292.89     1332.86     36.50 o 
   7   1   8     1631.55     1721.24     56.88 o 
   8   1   8        7.24      -16.02     19.71 o 
   9   1   8      669.19      690.39     63.78 o 
  10   1   8      623.67      574.35     33.56 o 
  11   1   8       99.72       68.97     29.70 o 
  12   1   8      653.41      708.47     41.83 o 
  13   1   8      568.64      545.75     43.38 o 
   0   2   8     7929.77     7682.30     94.35 o 
   1   2   8     1112.46     1146.48     59.88 o 
   2   2   8     5368.51     5302.87     56.65 o 
   3   2   8    16492.11    16289.78    152.71 o 
   4   2   8     2153.04     2283.49     55.49 o 
   5   2   8    40946.93    41063.42    343.06 o 
   6   2   8      412.64      513.96     29.65 o 
   7   2   8    52099.75    51580.56    459.71 o 
   8   2   8      185.79      156.99     23.68 o 
   9   2   8    47523.27    46972.21    458.14 o 
  10   2   8      306.44      314.05     30.86 o 
  11   2   8    14000.55    14363.70    169.20 o 
  12   2   8      620.95      635.40     40.96 o 
  13   2   8     3366.43     3491.15     97.06 o 
   1   3   8      760.48      673.67     26.20 o 
   2   3   8      516.09      550.99     18.08 o 
   3   3   8     1238.56     1354.60     31.35 o 
   4   3   8       11.94        6.72     14.51 o 
   5   3   8      429.94      402.71     20.06 o 
   6   3   8      461.56      501.95     22.53 o 
   7   3   8       11.23       16.56     18.27 o 
   8   3   8       23.17       27.71     21.68 o 
   9   3   8       39.62       13.72     24.17 o 
  10   3   8      276.95      249.25     32.19 o 
  11   3   8     1090.24     1110.71     57.96 o 
  12   3   8      162.44      163.63     35.26 o 
   0   4   8     9503.31     9271.33    113.97 o 
   1   4   8     7142.21     7059.32     65.06 o 
   2   4   8     6140.93     6290.62     63.97 o 
   3   4   8    25311.20    25150.50    205.54 o 
   4   4   8     1129.08     1071.37     25.75 o 
   5   4   8    32066.49    31650.09    256.79 o 
   6   4   8     2005.16     2027.00     38.88 o 
   7   4   8    56969.52    57537.80    479.49 o 
   8   4   8      112.94      148.37     23.52 o 
   9   4   8    29033.96    29008.54    298.71 o 
  10   4   8      101.99      104.74     31.79 o 
  11   4   8    11895.14    12167.75    150.29 o 
  12   4   8      707.44      773.79     47.36 o 
   1   5   8     7211.75     7324.74     78.06 o 
   2   5   8      207.50      188.30     19.57 o 
   3   5   8     3640.44     3616.93     50.59 o 
   4   5   8      550.45      587.22     24.42 o 
   5   5   8     4890.14     4726.97     61.68 o 
   6   5   8       72.12       54.86     21.48 o 
   7   5   8      392.57      398.35     31.41 o 
   8   5   8      651.72      662.57     33.89 o 
   9   5   8     2063.03     1985.05     66.87 o 
  10   5   8      435.83      458.53     41.77 o 
  11   5   8      457.34      545.37     70.21 o 
   0   6   8     8209.59     7859.58    219.07 o 
   1   6   8     2026.22     2197.81     78.36 o 
   2   6   8     3798.29     3840.96     79.48 o 
   3   6   8    10195.66    10277.89    141.22 o 
   4   6   8     1913.53     1978.56     55.39 o 
   5   6   8    18775.24    19029.88    235.21 o 
   6   6   8      598.73      598.13     41.98 o 
   7   6   8    20776.22    20952.20    239.11 o 
   8   6   8       15.91       33.46     33.44 o 
   9   6   8    23517.77    24058.39    273.88 o 
  10   6   8      120.24      130.48     46.89 o 
   1   7   8     7307.11     7082.08    110.31 o 
   2   7   8      576.40      637.17     38.86 o 
   3   7   8     2219.51     2128.33     96.24 o 
   4   7   8       36.28       23.57     33.66 o 
   5   7   8      916.05      925.12     48.88 o 
   6   7   8     1145.70     1059.16     56.79 o 
   7   7   8       42.82       60.48     42.17 o 
   8   7   8       78.13      126.02     45.60 o 
   0   8   8      905.90      942.89     75.91 o 
   1   8   8      699.10      731.68     52.68 o 
   2   8   8     3584.23     3437.74     79.43 o 
   3   8   8     7084.20     6965.33    117.99 o 
   4   8   8      664.34      684.19     50.88 o 
   5   8   8    12551.66    12653.06    179.74 o 
   6   8   8      260.07      200.53     45.58 o 
   1   9   8     5824.87     5629.20    123.39 o 
   2   9   8       20.91       -7.34     48.61 o 
   1   1   9    64406.23    63547.85    517.44 o 
   2   1   9      152.09      247.14     16.91 o 
   3   1   9    66164.69    64989.43    633.97 o 
   4   1   9      775.84      784.13     20.47 o 
   5   1   9    25039.10    24500.57    245.55 o 
   6   1   9     4860.18     4839.70    123.39 o 
   7   1   9     1186.58     1215.30     40.91 o 
   8   1   9     4206.85     4213.49     69.39 o 
   9   1   9     1183.11     1190.14     50.38 o 
  10   1   9     1425.40     1472.07     49.37 o 
  11   1   9    11940.13    12111.56    150.09 o 
  12   1   9     1203.56     1260.59     50.12 o 
  13   1   9    19317.72    19671.31    226.60 o 
   0   2   9       54.13       19.31     16.87 o 
   1   2   9     1441.47     1482.37     28.14 o 
   2   2   9      302.74      321.34     16.90 o 
   3   2   9       43.04       49.75     13.94 o 
   4   2   9      128.29      114.86     16.92 o 
   5   2   9      813.00      812.62     23.87 o 
   6   2   9       53.30       26.78     20.30 o 
   7   2   9     2154.30     2157.94     47.46 o 
   8   2   9       90.45       82.77     25.09 o 
   9   2   9      155.76      147.76     27.69 o 
  10   2   9       89.30       93.65     28.14 o 
  11   2   9      656.98      707.43     41.04 o 
  12   2   9        0.16      -19.53     35.40 o 
   1   3   9    54061.15    53777.81    418.05 o 
   2   3   9      297.81      408.20     20.46 o 
   3   3   9    42790.92    42910.91    357.66 o 
   4   3   9     1781.80     1847.49     59.93 o 
   5   3   9    11822.39    11709.92    112.62 o 
   6   3   9     5703.02     5635.37     66.55 o 
   7   3   9     1564.64     1588.47     41.40 o 
   8   3   9     3265.25     3381.86     91.50 o 
   9   3   9     1449.70     1465.76     44.89 o 
  10   3   9     2992.97     3004.52     93.50 o 
  11   3   9     7518.18     7509.00    110.84 o 
  12   3   9      404.66      434.45     42.42 o 
   0   4   9     4738.71     4679.96     79.15 o 
   1   4   9      844.48      893.33     38.86 o 
   2   4   9      132.50      187.54     20.41 o 
   3   4   9      627.65      803.20     68.34 o 
   4   4   9      205.27      313.66     40.63 o 
   5   4   9     1293.73     1282.17     29.96 o 
   6   4   9       93.72      109.91     22.12 o 
   7   4   9     1008.32     1012.48     31.61 o 
   8   4   9      134.42      127.62     27.37 o 
   9   4   9     2604.30     2614.02    115.91 o 
  10   4   9      143.68       98.58     33.44 o 
  11   4   9     1014.00     1046.38     47.81 o 
   1   5   9    46797.20    47168.53    422.71 o 
   2   5   9      723.61      834.15     27.07 o 
   3   5   9    39568.68    39581.48    337.60 o 
   4   5   9     1468.69     1417.90     33.89 o 
   5   5   9    17321.45    17614.09    165.14 o 
   6   5   9     2195.47     2227.79     45.58 o 
   7   5   9      328.13      401.83     28.55 o 
   8   5   9     2885.37     2860.50     54.15 o 
   9   5   9     1058.04      988.96     67.38 o 
  10   5   9     1404.36     1484.83     61.43 o 
   0   6   9      942.77      751.90     61.99 o 
   1   6   9      718.22      766.37     42.37 o 
   2   6   9      183.87      236.36     31.51 o 
   3   6   9     3604.35     3758.10     75.96 o 
   4   6   9      764.18      688.15     41.02 o 
   5   6   9     6803.25     6733.93    109.55 o 
   6   6   9       15.29       -4.57     30.95 o 
   7   6   9     2690.14     2751.78     65.28 o 
   8   6   9       23.07       32.44     35.99 o 
   9   6   9     2582.86     2707.52     87.54 o 
   1   7   9    22554.75    22161.58    301.12 o 
   2   7   9      956.77     1076.28     54.01 o 
   3   7   9    18634.52    18672.59    234.02 o 
   4   7   9      128.52      207.57     38.32 o 
   5   7   9     5616.68     5824.43    105.73 o 
   6   7   9     2206.25     2256.46     68.67 o 
   7   7   9      540.01      569.71     50.26 o 
   8   7   9     1666.34     1681.03     66.65 o 
   0   8   9     1836.97     1770.45    193.83 o 
   1   8   9      150.52      113.81     43.55 o 
   2   8   9      955.08      895.45     79.28 o 
   3   8   9     1299.14     1234.98     63.82 o 
   4   8   9      163.30      217.53     49.97 o 
   5   8   9     3162.62     3289.75     96.98 o 
   0   0  10    32416.88    31916.00    535.41 o 
   1   0  10      277.35      256.51     35.73 o 
   2   0  10    27979.84    27437.03    329.64 o 
   3   0  10     3890.65     3814.55    112.22 o 
   4   0  10    16894.21    16382.95    323.71 o 
   5   0  10    14941.83    14868.47    226.47 o 
   6   0  10     5630.65     5684.29    111.79 o 
   7   0  10    43624.75    42637.16    589.84 o 
   8   0  10     1892.98     1754.16    160.84 o 
   9   0  10    25718.02    25069.55    371.87 o 
  10   0  10     8824.90     8875.55    167.84 o 
  11   0  10    11778.11    11869.01    211.39 o 
  12   0  10     9191.23     9132.07    214.32 o 
   1   1  10       15.14       10.52     13.64 o 
   2   1  10     1538.47     1581.06     34.70 o 
   3   1  10        2.34        1.07     15.48 o 
   4   1  10     1009.40     1028.39     31.15 o 
   5   1  10     6471.56     6469.08    125.89 o 
   6   1  10      133.91      161.06     22.74 o 
   7   1  10      189.13      168.33     25.18 o 
   8   1  10        9.48       11.67     24.03 o 
   9   1  10      571.05      586.04     34.92 o 
  10   1  10      657.40      633.43     42.35 o 
  11   1  10       87.42       38.32     33.36 o 
  12   1  10       70.56       18.95     36.98 o 
   0   2  10    45911.11    46105.69    540.14 o 
   1   2  10     4028.51     3986.19     54.00 o 
   2   2  10    34619.29    34022.18    286.92 o 
   3   2  10     7427.57     7164.10     75.01 o 
   4   2  10    20156.69    20117.37    190.67 o 
   5   2  10    14796.15    14601.53    198.19 o 
   6   2  10     4802.03     4705.88    125.27 o 
   7   2  10    22030.12    22044.45    229.59 o 
   8   2  10      613.50      568.20     32.43 o 
   9   2  10    21995.76    21634.32    231.36 o 
  10   2  10     2146.65     2154.04     60.80 o 
  11   2  10     5976.59     6050.55     98.15 o 
  12   2  10     7345.81     7604.79    116.26 o 
   1   3  10      775.34      869.09     25.28 o 
   2   3  10        1.14        2.95     15.28 o 
   3   3  10      136.43      157.20     18.21 o 
   4   3  10      928.88      962.69     26.91 o 
   5   3  10      567.39      543.85     25.70 o 
   6   3  10     1329.08     1206.72     44.08 o 
   7   3  10        0.34      -12.39     25.04 o 
   8   3  10     1091.12     1095.73     40.65 o 
   9   3  10      104.85       50.51     28.62 o 
  10   3  10     1429.41     1413.07     51.49 o 
  11   3  10       94.98       61.76     36.09 o 
   0   4  10    15098.22    15497.59    202.20 o 
   1   4  10      866.57      963.55     27.23 o 
   2   4  10    14525.99    14796.68    138.14 o 
   3   4  10    13496.60    13566.53    121.89 o 
   4   4  10    11445.36    11136.69    104.72 o 
   5   4  10    13935.21    14128.40    128.23 o 
   6   4  10     7262.36     7330.57     89.08 o 
   7   4  10    19503.86    19352.79    207.23 o 
   8   4  10        4.71       28.38     29.23 o 
   9   4  10    15856.78    15891.19    181.34 o 
  10   4  10     3773.92     3831.10     76.28 o 
  11   4  10     9371.98     9654.93    139.99 o 
   1   5  10     3791.64     3735.97     63.29 o 
   2   5  10      587.17      610.80     28.50 o 
   3   5  10     4956.10     5029.88     64.77 o 
   4   5  10      204.97      206.45     23.54 o 
   5   5  10      531.96      466.64     26.99 o 
   6   5  10      674.44      686.10     30.63 o 
   7   5  10      295.28      311.77     30.98 o 
   8   5  10     1172.37     1143.88     45.98 o 
   9   5  10       31.58       18.63     41.95 o 
  10   5  10      838.94      800.16     79.42 o 
   0   6  10    22128.66    21627.67    411.42 o 
   1   6  10     1046.44     1069.16     49.05 o 
   2   6  10    20670.45    20412.07    277.33 o 
   3   6  10     1147.15     1210.90     53.55 o 
   4   6  10    11060.77    11206.28    155.27 o 
   5   6  10    10003.82    10150.55    159.33 o 
   6   6  10     1370.92     1482.74     59.51 o 
   7   6  10    16270.69    16738.69    197.28 o 
   8   6  10        5.87       16.59     42.59 o 
   9   6  10    12688.41    13092.51    272.22 o 
   1   7  10     3012.93     2969.00     98.13 o 
   2   7  10      365.78      433.75     47.71 o 
   3   7  10      556.40      610.39     59.53 o 
   4   7  10     2501.56     2704.71     80.42 o 
   5   7  10     2079.26     2071.49     65.89 o 
   6   7  10     2700.87     2685.39     75.38 o 
   7   7  10        4.00        0.87     44.56 o 
   0   8  10    11144.59    11508.58    264.48 o 
   1   8  10       61.58      119.61     57.82 o 
   2   8  10     7535.84     7892.83    284.69 o 
   3   8  10     3533.16     3338.25     95.41 o 
   4   8  10     4466.39     4569.92    113.75 o 
   1   1  11      285.44      373.89     25.24 o 
   2   1  11     5015.54     5089.54     83.15 o 
   3   1  11     3667.92     3628.59     58.19 o 
   4   1  11    34444.66    33586.22    329.91 o 
   5   1  11     3049.50     2950.09     76.55 o 
   6   1  11    46929.40    45503.67    441.55 o 
   7   1  11      151.96      180.59     26.82 o 
   8   1  11    39924.92    39100.55    389.19 o 
   9   1  11        0.54       24.55     29.30 o 
  10   1  11    27075.10    27313.26    288.59 o 
  11   1  11      615.18      657.30     43.24 o 
  12   1  11     9198.80     9242.10    131.66 o 
   0   2  11      375.76      392.71     29.30 o 
   1   2  11      364.97      382.00     20.46 o 
   2   2  11      299.94      310.79     22.98 o 
   3   2  11     1399.53     1472.50     33.73 o 
   4   2  11      940.07      993.61     30.00 o 
   5   2  11      171.64      207.22     28.13 o 
   6   2  11       28.21       34.63     23.36 o 
   7   2  11      744.80      739.24     33.78 o 
   8   2  11      258.68      260.62     30.26 o 
   9   2  11       21.87       10.84     28.80 o 
  10   2  11      281.24      292.08     36.17 o 
  11   2  11      324.91      357.37     40.20 o 
   1   3  11     1687.91     1837.09     35.56 o 
   2   3  11     8496.69     8645.38     89.50 o 
   3   3  11     4463.90     4543.25     63.01 o 
   4   3  11    19856.18    19683.61    189.96 o 
   5   3  11      278.56      296.93     27.32 o 
   6   3  11    40171.95    38921.76    383.29 o 
   7   3  11        0.51       14.35     26.95 o 
   8   3  11    42438.94    42312.09    418.59 o 
   9   3  11      299.81      323.29     45.23 o 
  10   3  11    21786.91    22325.14    243.82 o 
  11   3  11      652.91      574.31     44.68 o 
   0   4  11     3497.57     3566.10     73.99 o 
   1   4  11      181.19      185.49     21.34 o 
   2   4  11     5740.16     5764.17     68.92 o 
   3   4  11     1980.04     1910.55     38.72 o 
   4   4  11     1531.30     1572.05     36.43 o 
   5   4  11      785.76      753.79     29.91 o 
   6   4  11      259.05      215.40     30.13 o 
   7   4  11      361.31      322.16     32.05 o 
   8   4  11       55.33       32.73     31.20 o 
   9   4  11       56.63       33.62     33.28 o 
  10   4  11      101.40      117.67     38.18 o 
   1   5  11      833.90      810.86     34.88 o 
   2   5  11     6976.40     7062.17    105.83 o 
   3   5  11     1426.28     1510.36     44.56 o 
   4   5  11    14605.55    14734.03    153.28 o 
   5   5  11     2982.06     2982.13     56.51 o 
   6   5  11    25182.67    25341.57    275.30 o 
   7   5  11       17.27       32.13     31.62 o 
   8   5  11    23078.86    23519.87    256.02 o 
   9   5  11       12.87       13.98     42.84 o 
   0   6  11     4859.16     4864.12    166.32 o 
   1   6  11        0.13       37.80     36.12 o 
   2   6  11     1410.74     1410.19     70.65 o 
   3   6  11       17.20      -16.20     37.14 o 
   4   6  11     1095.81     1174.09     57.05 o 
   5   6  11      282.56      259.21     38.60 o 
   6   6  11      598.03      678.70     55.82 o 
   7   6  11      425.63      361.24     46.66 o 
   8   6  11        2.54      -13.10     51.48 o 
   1   7  11       54.33      100.24     42.85 o 
   2   7  11     1059.29     1133.84     68.01 o 
   3   7  11     1665.26     1647.04     67.50 o 
   4   7  11    14307.00    14337.52    251.65 o 
   5   7  11      379.24      435.90     52.46 o 
   6   7  11    22169.06    22735.78    320.18 o 
   0   8  11     6504.85     6654.56    230.96 o 
   1   8  11        6.20       18.56     49.12 o 
   2   8  11     6473.43     6433.78    134.20 o 
   0   0  12    37444.99    36202.20    850.43 o 
   1   0  12       30.08       37.06     34.35 o 
   2   0  12    50116.31    48949.70    797.94 o 
   3   0  12     2984.67     2988.67     77.96 o 
   4   0  12    16290.36    16021.59    245.21 o 
   5   0  12     4207.26     4324.32     98.44 o 
   6   0  12     1716.42     1824.24     74.91 o 
   7   0  12     3252.98     3160.12     88.72 o 
   8   0  12        3.96       34.53     40.94 o 
   9   0  12     2313.19     2294.54     98.57 o 
  10   0  12     3873.18     3790.20    109.65 o 
  11   0  12     2154.25     2390.78    127.13 o 
   1   1  12     1497.93     1528.04     41.17 o 
   2   1  12      186.09      245.17     23.18 o 
   3   1  12      261.68      297.43     27.15 o 
   4   1  12        0.80        5.32     22.63 o 
   5   1  12      402.75      413.14     28.31 o 
   6   1  12        3.80        3.12     24.75 o 
   7   1  12      696.47      678.74     34.92 o 
   8   1  12       55.15       67.85     29.49 o 
   9   1  12      249.14      230.75     34.78 o 
  10   1  12        1.13       -6.65     33.38 o 
  11   1  12       69.28       87.46     39.35 o 
   0   2  12    73095.68    73255.80    969.77 o 
   1   2  12     1046.54     1082.47     31.19 o 
   2   2  12    45159.26    44472.99    426.69 o 
   3   2  12     2136.75     2150.31     59.92 o 
   4   2  12    30881.50    29626.90    322.46 o 
   5   2  12     6441.68     6185.91     86.39 o 
   6   2  12     8824.72     8560.05    109.55 o 
   7   2  12     3810.06     3678.74     71.40 o 
   8   2  12        5.10       11.93     28.74 o 
   9   2  12     2070.00     2141.41     53.11 o 
  10   2  12     5583.52     5584.50     94.11 o 
  11   2  12     2624.55     2769.73     70.18 o 
   1   3  12      591.28      667.56     30.25 o 
   2   3  12      756.36      694.19     40.33 o 
   3   3  12       20.65       31.55     21.68 o 
   4   3  12      638.07      626.24     31.55 o 
   5   3  12      257.16      216.84     30.30 o 
   6   3  12     3040.15     3046.28     60.18 o 
   7   3  12       25.95        5.40     29.54 o 
   8   3  12     1592.14     1669.57     65.27 o 
   9   3  12       16.53        4.94     34.63 o 
  10   3  12      674.16      624.42     45.22 o 
   0   4  12    31579.12    31570.64    387.00 o 
   1   4  12      268.64      263.49     23.56 o 
   2   4  12    31939.89    31877.57    276.51 o 
   3   4  12     6830.06     6652.58     84.26 o 
   4   4  12    12690.28    12593.54    155.57 o 
   5   4  12     5460.95     5219.48     82.84 o 
   6   4  12     4465.84     4388.14     94.19 o 
   7   4  12      595.83      688.63     39.27 o 
   8   4  12       81.05       79.47     34.25 o 
   9   4  12     1054.15     1117.78     66.39 o 
   1   5  12      659.45      722.34     35.61 o 
   2   5  12        9.16       16.87     26.41 o 
   3   5  12      559.05      528.31     31.93 o 
   4   5  12     3270.43     3291.57     65.73 o 
   5   5  12        2.41       16.76     30.92 o 
   6   5  12      688.11      674.48     48.62 o 
   7   5  12       34.46       34.80     37.07 o 
   8   5  12     2239.16     2198.03     76.70 o 
   0   6  12    35053.54    36067.05    654.63 o 
   1   6  12        1.18       -6.25     38.90 o 
   2   6  12    21230.88    21527.58    295.15 o 
   3   6  12      529.16      585.50     48.16 o 
   4   6  12    14742.04    15034.03    331.24 o 
   5   6  12     2414.33     2633.45    103.74 o 
   6   6  12     3255.42     3339.28     92.38 o 
   7   6  12     1838.88     1819.98    164.58 o 
   1   7  12      194.13      136.84     46.07 o 
   2   7  12     1628.76     1657.94     71.16 o 
   3   7  12      965.67     1094.43    101.88 o 
   4   7  12      483.49      571.04     57.65 o 
   5   7  12       81.21       29.40     58.70 o 
   1   1  13    33993.57    33418.46    357.73 o 
   2   1  13     7215.65     7287.25    114.67 o 
   3   1  13    18329.48    17845.61    207.06 o 
   4   1  13    12217.12    11819.52    148.54 o 
   5   1  13     7658.29     7397.64    217.70 o 
   6   1  13    15773.93    15436.42    174.06 o 
   7   1  13     1575.12     1605.76     46.99 o 
   8   1  13    11829.98    11877.02    209.01 o 
   9   1  13      885.81      845.96     43.83 o 
  10   1  13     7559.87     7373.83    111.72 o 
   0   2  13     7289.37     7365.82    141.67 o 
   1   2  13       28.14        3.65     23.72 o 
   2   2  13       11.73       40.91     23.68 o 
   3   2  13      172.29      172.38     28.00 o 
   4   2  13       92.58       79.85     27.36 o 
   5   2  13        7.88        3.51     28.49 o 
   6   2  13       11.77      -14.61     29.29 o 
   7   2  13     1106.40      978.78     41.81 o 
   8   2  13      933.05      939.57     51.03 o 
   9   2  13      603.81      595.23     41.91 o 
  10   2  13       54.40       60.60     38.02 o 
   1   3  13    45371.96    45056.14    405.35 o 
   2   3  13      793.58      891.15     52.04 o 
   3   3  13    12874.45    12747.43    135.35 o 
   4   3  13     7768.03     7509.93    108.59 o 
   5   3  13     3343.90     3244.19     68.15 o 
   6   3  13    11365.39    11299.08    148.31 o 
   7   3  13      114.68      134.55     34.34 o 
   8   3  13    14930.82    14529.19    171.12 o 
   9   3  13      706.88      841.70     61.96 o 
   0   4  13       65.31       86.32     33.24 o 
   1   4  13      146.61      146.52     26.22 o 
   2   4  13     1465.81     1491.94     40.08 o 
   3   4  13     1341.90     1211.22     44.83 o 
   4   4  13     1417.20     1445.30     58.53 o 
   5   4  13     1219.17     1169.37     43.99 o 
   6   4  13      775.65      699.57     39.73 o 
   7   4  13      835.92      862.55     47.24 o 
   8   4  13      477.86      397.46     43.02 o 
   9   4  13      705.22      728.16     46.99 o 
   1   5  13    20968.14    21771.63    256.56 o 
   2   5  13     2135.91     2275.32     61.01 o 
   3   5  13    13626.83    14001.16    180.30 o 
   4   5  13     5465.84     5603.23     90.54 o 
   5   5  13     5030.16     5278.79     95.89 o 
   6   5  13    11113.01    10959.14    153.38 o 
   7   5  13      644.42      761.83     50.40 o 
   8   5  13     7550.27     7647.17    125.75 o 
   0   6  13      426.51      553.89     72.73 o 
   1   6  13      202.32      158.06     44.62 o 
   2   6  13      630.52      681.97     62.16 o 
   3   6  13      928.56     1016.93     74.54 o 
   4   6  13      519.18      541.80     63.89 o 
   5   6  13     1964.61     2099.83     74.84 o 
   6   6  13       10.57       26.11     58.02 o 
   1   7  13    14348.99    15224.42    438.96 o 
   2   7  13     3478.11     3403.65     97.98 o 
   3   7  13     7699.90     7936.93    177.83 o 
   0   0  14     6736.58     7017.34    232.23 o 
   1   0  14      109.02      196.76     45.67 o 
   2   0  14       32.49       60.36     46.50 o 
   3   0  14    22117.94    21791.56    390.34 o 
   4   0  14       15.84       27.22     45.78 o 
   5   0  14    35675.05    34124.50    582.63 o 
   6   0  14       17.58      -10.15     49.74 o 
   7   0  14    27466.86    26666.58    396.06 o 
   8   0  14      760.18      666.29     91.30 o 
   9   0  14    29401.98    28170.53    422.29 o 
  10   0  14        1.20       15.41     55.78 o 
   1   1  14      689.78      660.95     86.48 o 
   2   1  14      127.74      112.40     31.98 o 
   3   1  14      451.05      532.75     37.63 o 
   4   1  14     1501.70     1410.25     50.88 o 
   5   1  14       31.87       33.12     34.10 o 
   6   1  14      478.99      432.12     36.91 o 
   7   1  14       27.34       17.74     32.84 o 
   8   1  14        0.02      -19.14     31.85 o 
   9   1  14       16.09        7.52     36.97 o 
  10   1  14      213.34      177.43     40.33 o 
   0   2  14      337.84      360.23     42.54 o 
   1   2  14     3530.57     3370.55     61.75 o 
   2   2  14     3736.98     3657.99     78.98 o 
   3   2  14    12942.71    12546.52    176.16 o 
   4   2  14      616.09      605.81     37.89 o 
   5   2  14    29606.21    28920.26    321.48 o 
   6   2  14       37.35       42.71     31.65 o 
   7   2  14    26668.61    25855.82    298.99 o 
   8   2  14      543.10      547.45     43.63 o 
   9   2  14    22195.08    22799.46    278.70 o 
   1   3  14      795.64      912.62    101.96 o 
   2   3  14       71.36       93.35     28.04 o 
   3   3  14      369.30      493.87     33.20 o 
   4   3  14      610.72      712.32     40.22 o 
   5   3  14      361.91      294.03     37.14 o 
   6   3  14       11.07       22.06     33.01 o 
   7   3  14        8.52       15.60     34.01 o 
   8   3  14        0.07      -17.56     37.18 o 
   9   3  14       72.86      134.56     44.00 o 
   0   4  14      931.38      956.47     57.65 o 
   1   4  14     1185.66     1209.62     54.87 o 
   2   4  14      155.91      170.31     28.80 o 
   3   4  14    12247.18    12365.11    136.28 o 
   4   4  14       26.62       47.97     31.36 o 
   5   4  14    22116.87    22482.45    240.99 o 
   6   4  14       60.28       97.88     35.33 o 
   7   4  14    32053.17    31970.62    357.52 o 
   8   4  14       11.25       45.68     42.36 o 
   1   5  14     2242.43     2263.09     69.63 o 
   2   5  14      146.73      128.61     36.46 o 
   3   5  14     3846.48     4067.83     84.95 o 
   4   5  14       35.75       12.91     40.75 o 
   5   5  14      732.38      830.25     53.44 o 
   6   5  14        3.31        0.87     40.54 o 
   0   6  14     1014.87     1000.51    120.27 o 
   1   6  14     1476.87     1610.90     79.90 o 
   2   6  14      871.24     1092.08     75.72 o 
   3   6  14     9436.20     9766.51    288.66 o 
   4   6  14      353.61      326.28     54.36 o 
   1   1  15    37671.12    36836.82    494.17 o 
   2   1  15     1144.33     1260.41     69.50 o 
   3   1  15    22665.53    21891.63    280.63 o 
   4   1  15     4736.39     4753.79    117.17 o 
   5   1  15     7275.61     7197.17    121.54 o 
   6   1  15     4752.06     4666.28    122.86 o 
   7   1  15     1687.09     1675.86     65.83 o 
   8   1  15     5344.81     5374.70    113.79 o 
   9   1  15      268.14      259.56     45.82 o 
   0   2  15     2628.24     2505.33     78.81 o 
   1   2  15       87.91       56.07     31.18 o 
   2   2  15      648.90      657.18     40.30 o 
   3   2  15       10.26       28.32     34.96 o 
   4   2  15       55.45       28.57     34.77 o 
   5   2  15       77.92       58.86     36.76 o 
   6   2  15       34.53       -8.25     33.94 o 
   7   2  15      210.46      210.53     40.39 o 
   8   2  15       12.96       -9.32     39.63 o 
   1   3  15    32849.26    32904.37    330.77 o 
   2   3  15       24.10       42.89     32.99 o 
   3   3  15    17061.40    16887.45    205.67 o 
   4   3  15      212.22      196.68     36.29 o 
   5   3  15     9004.53     8986.54    129.68 o 
   6   3  15     6362.98     6489.29    108.22 o 
   7   3  15      714.44      755.59     55.99 o 
   8   3  15     6173.75     6132.32    109.79 o 
   0   4  15       48.40       59.58     45.62 o 
   1   4  15       13.97       -4.72     31.51 o 
   2   4  15        3.69        2.89     31.12 o 
   3   4  15      842.01      806.88     45.78 o 
   4   4  15      323.87      318.97     38.37 o 
   5   4  15      978.28      964.77     47.27 o 
   6   4  15      188.72      164.99     38.51 o 
   7   4  15     1017.81     1012.99     50.35 o 
   1   5  15    30135.53    31302.03    396.73 o 
   2   5  15      439.23      511.03     50.59 o 
   3   5  15    14331.72    15180.27    252.29 o 
   4   5  15     3988.75     3907.82    137.05 o 
   5   5  15     5733.24     5917.65    232.96 o 
   0   6  15      687.98      691.61    117.62 o 
   1   6  15      143.64      233.27     75.31 o 
   2   6  15     1219.47     1298.40     99.74 o 
   0   0  16    28546.24    27456.15    687.23 o 
   1   0  16     1151.33     1074.70    127.40 o 
   2   0  16    29643.77    29341.30    515.65 o 
   3   0  16      812.39      688.91     72.49 o 
   4   0  16    10245.79     9955.63    218.27 o 
   5   0  16     5894.29     5426.41    302.89 o 
   6   0  16     4657.17     4746.47    177.74 o 
   7   0  16    11722.20    11476.46    248.53 o 
   8   0  16        0.24       24.47     64.61 o 
   1   1  16      397.97      448.70     42.29 o 
   2   1  16      465.47      506.18     42.37 o 
   3   1  16      130.57      127.36     38.92 o 
   4   1  16        6.03        9.70     36.45 o 
   5   1  16      758.33      540.66     45.41 o 
   6   1  16       25.92       21.32     40.42 o 
   7   1  16       39.46       24.69     42.75 o 
   0   2  16    21024.73    21401.40    393.63 o 
   1   2  16        3.38       -6.29     32.73 o 
   2   2  16    14141.87    13946.56    177.81 o 
   3   2  16     5049.28     4971.60    117.02 o 
   4   2  16    14781.88    14143.27    200.94 o 
   5   2  16     8605.54     8662.22    143.47 o 
   6   2  16     3220.26     2950.50    110.50 o 
   7   2  16     6698.50     6592.04    123.35 o 
   1   3  16       49.68       67.37     35.79 o 
   2   3  16      556.04      551.90     42.30 o 
   3   3  16      287.63      308.32     39.78 o 
   4   3  16      369.05      333.94     41.76 o 
   5   3  16       86.60      153.85     43.08 o 
   6   3  16      751.10      821.58     54.13 o 
   0   4  16    17294.90    17858.57    283.38 o 
   1   4  16      707.77      718.02     43.45 o 
   2   4  16    17129.69    17627.70    248.49 o 
   3   4  16     3488.18     3457.03     82.92 o 
   4   4  16    11130.18    11274.26    156.51 o 
   5   4  16     8001.05     8235.97    129.45 o 
   1   5  16     2279.39     2514.01     92.53 o 
   2   5  16       25.03       44.28     49.96 o 
   3   5  16      960.86      931.48     68.43 o 
   1   1  17      240.18      287.92     42.83 o 
   2   1  17     2253.09     2203.37     69.90 o 
   3   1  17       34.30        8.35     38.89 o 
   4   1  17    16649.97    16448.67    229.28 o 
   5   1  17      503.96      558.70     54.25 o 
   6   1  17    26067.50    25846.62    334.11 o 
   0   2  17      320.04      349.33     68.07 o 
   1   2  17      122.79      135.45     41.95 o 
   2   2  17      493.03      583.81     43.44 o 
   3   2  17        1.89       -3.89     39.65 o 
   4   2  17      554.81      594.99     50.95 o 
   5   2  17        5.83       -8.86     41.84 o 
   6   2  17       55.44       20.70     44.37 o 
   1   3  17      124.57      167.63     40.79 o 
   2   3  17     5995.38     5858.09    103.34 o 
   3   3  17      243.30      295.12     42.64 o 
   4   3  17    11837.96    11871.57    164.55 o 
   5   3  17      140.10      109.68     43.65 o 
   0   4  17     2314.16     2417.42    115.58 o 
   1   4  17       54.86       29.93     42.70 o 
   2   4  17     1492.52     1537.00     60.89 o 
   3   4  17       23.65       48.70     42.37 o 
   0   0  18    23261.21    24592.94    641.92 o 
   1   0  18        2.12      -23.53     65.78 o 
   2   0  18    22104.63    22846.49    438.62 o 
   3   0  18     2819.27     2835.06    118.97 o 
   4   0  18    16225.03    16181.83    324.43 o 
   1   1  18       32.58       -1.92     42.49 o 
   2   1  18       62.73      100.79     42.25 o 
   3   1  18      184.31      145.07     45.75 o 
   4   1  18      224.89      240.70     47.84 o 
   0   2  18    18917.08    17773.30    347.67 o 
   1   2  18     1316.08     1248.34     63.70 o 
   2   2  18    17593.57    17855.15    335.07 o 
   3   2  18     2937.50     2861.75     73.98 o 
   1   3  18      297.96      249.64     50.62 o 
   2   3  18      197.11      241.67     45.88 o 
                                                 
